# Supplementary material for: Data integration and evolutionary analysis of long non-coding RNAs in 25 flowering plants
Source: BMC Genomics. 2021 Oct 14;22(Suppl 3):739. doi: 10.1186/s12864-021-08047-6 (PMC8515640; doi:10.1186/s12864-021-08047-6)
Supplement: Supplementary file 1 — Additional file 1. Genomic sequences and their corresponding annotations of 25 flowering plants. [file 12864_2021_8047_MOESM1_ESM.xlsx]

## Sheet: Sheet1
Table S1. Genomic sequences and their corresponding annotations of 25 flowering plants
Species	Genome Version (RefSeq)	Genomic annotation File Version (RefSeq)
Arabidopsis thaliana	Arabidopsis_thaliana-TAIR10.1_genome.fa	Arabidopsis_thaliana_TAIR10.1_genomic.gff
Brachypodium distachyon	Brachypodium_distachyon_v3.0_genome.fa	Brachypodium_distachyon_v3.0_genomic.gff
Brassica napus	Brassica_napus-Bra_napus_v2.0_genome.fa	Brassica_napus_v2.0_genomic.gff
Brassica rapa	Brassica_rapa-Brapa_1.0_genome.fa	Brassica_rapa_1.0_genomic.gff
Citrus sinensis	Citrus_sinensis-Csi_valencia_1.0_genome.fa	Citrus_sinensis_Csi_valencia_1.0_genomic.gff
Cucumis sativus	Cucumis_sativus-ASM407v2_genome.fa	Cucumis_sativus_ASM407v2_genomic.gff
Fragaria vesca	Fragaria_vesca-FraVesHawaii_1.0_genome.fa	Fragaria_vesca_FraVesHawaii_1.0_genomic.gff
Glycine max	Glycine_max-Glycine_max_v2.1_genome.fa	Glycine_max_v2.1_genomic.gff
Gossypium raimondii	Gossypium_raimondii-Graimondii2_0_genome.fa	Gossypium_raimondii_Graimondii2_0_genomic.gff
Malus domestica	Malus_domestica-ASM211411v1_genome.fa	Malus_domestica_ASM211411v1_genomic.gff
Manihot esculenta	Manihot_esculenta-Manihot_esculenta_v6_genome.fa	Manihot_esculenta_v6_genomic.gff
Medicago truncatula	Medicago_truncatula-MtrunA17r5.0-ANR_genome.fa	Medicago_truncatula_MtrunA17r5.0-ANR_genoic.gff
Musa acuminata	Musa_acuminata-ASM31385v2_genome.fa	Musa_acuminata_ASM31385v2_genomic.gff
Oryza brachyantha	Oryza_brachyantha-Oryza_brachyantha.v1.4b_genome.fa	Oryza_brachyantha_v1.4b_genomic.gff
Oryza sativa	Oryza_sativa-Japonica_Group_Build_4.0_genome.fa	Oryza_sativa_Build_4.0_genomic.gff
Populus trichocarpa	Populus_trichocarpa-Pop_tri_v3_genome.fa	Populus_trichocarpa_v3_genomic.gff
Prunus persica	Prunus_persica-Prunus_persica_NCBIv2_genome.fa	Prunus_persica_NCBIv2_genomic.gff
Solanum lycopersicum	Solanum_lycopersicum-SL3.0_genome.fa	Solanum_lycopersicum_SL3.0_CM_genomic.gff
Sorghum bicolor	Sorghum_bicolor-Sorghum_bicolor_NCBIv3_genome.fa	Sorghum_bicolor_NCBIv3_genomic.gff
Theobroma cacao	Theobroma_cacao-Criollo_cocoa_genome_V2_genome.fa	Theobroma_cacao_V2_genomic.gff
Vitis vinifera	Vitis_vinifera-12X_genome.fa	Vitis_vinifera_12X_genomic.gff
Zea mays	Zea_mays-B73_RefGen_v4_genome.fa	Zea_mays_B73_RefGen_v4_genomic.gff
Arabidopsis lyrata	Arabidopsis_lyrata-v.1.0_genome.fa	Arabidopsis_lyrata_v.1.0_genomic.gff
Solanum tuberosum	Solanum_tuberosum-SolTub_3.0_genome.fa	Solanum_tuberosum_SolTub_3.0_genomic.gff
Amborella trichopoda	Amborella_trichopoda_AMTR1.0_genome.fa	Amborella_trichopoda_AMTR1.0_genomic.gff
