# Supplementary material for: Data integration and evolutionary analysis of long non-coding RNAs in 25 flowering plants
Source: BMC Genomics. 2021 Oct 14;22(Suppl 3):739. doi: 10.1186/s12864-021-08047-6 (PMC8515640; doi:10.1186/s12864-021-08047-6)
Supplement: Supplementary file 2 — Additional file 2. Conserved lncRNAs ratios for each species. [file 12864_2021_8047_MOESM2_ESM.xlsx]

## Sheet: Sheet1
Table S2. Conserved lncRNAs ratios for each species
Species	Ratio
Brassica_rapa	0.2101
Prunus_persica	0.0846
Oryza_sativa	0.0401
Arabidopsis_thaliana	0.1556
Zea_mays	0.024
Brachypodium_distachyon	0.0296
Populus_trichocarpa	0.0528
Fragaria_vesca	0.0273
Citrus_sinensis	0.0356
Gossypium_raimondii	0.0355
Brassica_napus	0.1497
Musa_acuminata	0.0289
Manihot_esculenta	0.047
Glycine_max	0.0458
Medicago_truncatula	0.0336
Amborella_trichopoda	0.013
Arabidopsis_lyrata	0.1007
Solanum_lycopersicum	0.1106
Vitis_vinifera	0.0623
Cucumis_sativus	0.0459
Oryza_brachyantha	0.0378
Theobroma_cacao	0.0328
Solanum_tuberosum	0.1031
Sorghum_bicolor	0.0539
Malus_domestica	0.0508
