# Supplementary material for: Data integration and evolutionary analysis of long non-coding RNAs in 25 flowering plants
Source: BMC Genomics. 2021 Oct 14;22(Suppl 3):739. doi: 10.1186/s12864-021-08047-6 (PMC8515640; doi:10.1186/s12864-021-08047-6)
Supplement: Supplementary file 3 — Additional file 3. GO annotations of 196 conserved lncRNAs. [file 12864_2021_8047_MOESM3_ESM.xlsx]

## Sheet: Sheet1
Table S3. GO annotations of 196 conserved lncRNAs
LncRNAs	GO BP terms	Sequence information
ATHLNC0005	GO:0006396;GO:0006397;GO:0016071;	AGAACGTGAACTAAATCAAGTTTAACAAATAAAAACATTTGCTCCTGTTTATCGTATTAAGAAAGTTTGCATTCTTATTTTTGTTTTCTTTGTTTTAACAGTAGTTTTGTGTGTGCTCTAGAAAGTCAATCAAGTGTTTCAAATATAGAATTTTATAATCCTTCTAACGTTATAGCAAATACCTATGTGTACAGAATATATATATATGATTTATCGTCTTCGACTTCTTTGTATACAGACATTTATAATCTTTTAATGGGTTCAATATAGATAATTGCTGATCCGACAATTAGTATATTCTCGTAGTTATCACGATTCATGATGATGATGATGATGATGATTACATCATCCAATTTGTTAGACAATTTCTATGGATGACATCTGATAAACAGAGTGAGA…
ATHLNC0002	GO:0061919;GO:0006914;GO:0034645;GO:0044249;GO:0006412;GO:0044271;GO:0043043;GO:1901576;GO:0043604;GO:1901566;	GTCAAGCGCACTCACTCTAACGGCGTACCTTTTGCATGATGGGTCAGCGAGGAAATGGGAAGAGCGGCTTAAGCCATTAGGTGTAGGCGCTTTCCAAAGGTGGAATCTTCTAGTTCTTCCTATTTGACCCGAAACCGATCGATCTAGCCATGAGCAGGTTGAAGAGAGCTCTAACAGGCCTTGGAGGACCGAACCCACGTATGTGGCAAAATACGGGGATGACTTGTGGCTAGGGGTGAAAGGCCAACCAAGATCGGATATAGCTGGTTTTCCGCGAAATCTATTTCAGTAGAGCGTATGATGTCGATGGCCCGAGGTAGAGCACTCAATGGGCTAGGGTGGCCCCATTTCGCCTTACCAACCCCAGGGAAACTCCGAATACAGGCCGTTCTCGTTTGT…
ATHLNC0008	GO:0051604;GO:0006928;GO:0048870;GO:0071705;GO:0008104;GO:0045184;GO:0071702;GO:0042886;GO:0033036;GO:0015031;	CATACATGGCAAACTACTTTAGGTTCTCAGTTCCAGACATTTAAACCTCCAAAATTTATCCAACTACATAAAGATTGACTCCTGTGGCATAATGTATCAAGCACTTAAATATTTCTTCAAAATTCTTAACTTTCTGATTGAAGCATTGGTCAAGCAGAAAATCAACATGCAGCATGATGGGATCATTAAATAAAGTAACATTCAAATACCACAGAAAGATAGAATTGGAAAAGATCCACAATCCTCAGTGAAAATTAAAATAATCCAAATGAATAAGGACCTGTCAACCCTGCGATGCTCGAGTTCCAAATCCATCTTACGCCAATCCTTCCCTTGTTCCTCTAACAACACTTCTCGAGGCTTTGCATCGCCAAAAGGATTCACCTTTGGTCTCGGTTT…
ATHLNC0012	GO:0009987;GO:0007165;GO:0050794;GO:0050789;GO:0002376;GO:0006950;GO:0050896;GO:0036211;GO:0006464;GO:0043412;	GCCGATTTGATCTAATCCACATAATCCATCCCTTATAGACGAAATTAAATTTTCAAAGGGGATATTAAAAAAAAATATCAAAAAATGGAAAAATTTAATATCAACAATTTTTTTTTTAACAATACTCCATAAACATAATAATTGTATTAAATTTAATTTTTTAATACAATAAACATTTTTAACAAATTTAAAAATATAAACTTTTCTTATTCTCTATGTGTTATCCATCACATCAATTTCAACACTTTTTTTTTTTCCGTCAATTTCAACACTTTTAAGAATTAAAAAGTCTCATTTTCTTTTTATTCCTTTTTTTTTAAAATTCCTTTATTTTTCGGATAATTAAATGATTCTCTAAGCTTCATAGCAATGAAACACTTTGAATTCGCATTTCGGCGA…
ATHLNC0003	GO:0016071;GO:0006396;GO:0006397;	ACGACCTTACTTGAACAGGATCTGTTCTATAGGCTCGTACCTCTGTTTCCTTGATTTCTCAAGAGACAGGCCCTTAACCCTGGTTGATGAACCATGACCGTGCGGCTAGAGCGTGATTGACGGCTACGATCGTCCTCGGACGCATCCGGTGCTGTAGAGGATCGTTACTCGGCTCGGTTCTACCTTGCCGGGGTGGTCGCACGGCGGTCTGACAGGTTC
ATHLNC0010	GO:0009056;GO:0008150;GO:0005975;GO:0051179;GO:0006810;GO:0051234;GO:0071554;GO:0023052;GO:0007154;GO:0007267;	GAGAACCATGATTGCCTCCTTCATCATCGTTCTGATGATGGTAACGATGATCGCAACCAACGTTGAGGCCCGGAATCATGTCAAAATCAAGCCACCAGCAAACCCCAAGTTCTTCTTTTTCTAAATTGATGGCTCATAATGTTTACAAGAAATAAATGGTTGGCTTCAACAAGGAGCTTCAAGCCTTCAAGCATTAGTTAAACTAATGTTTACTTTTTATATAT
ATHLNC0013	GO:0006928;GO:0048870;GO:0034660;GO:0006399;GO:0071826;GO:0022618;GO:0034622;GO:0007049;GO:0051301;GO:0044271;	AACCGATCGGTTTTATCTAAACCGACAATCTGCAGCCATATATAATGTCATTTACCCTAATCTTTGGTTTTATTTTTCTTCTTTGGCTCTGCGCCTCTCTTCTTTTCCATTCAAAAACTAAAACAAAGTTCATCTTCTCCAACCTAATCCCTGATTTTCTTTTTTCTTCATCAATTGTTGTTAGCTCTTCTTCTTTCTACACCTATAACCACAAATGTTTTAGGGATAAGCTCTTCTTTTTCCCCTCAATCTCTTCTTGGTCTGATTTTTTATTGTGTGCTCACTAAGCTCTTCCTATCACCAAACTCACGGCTAGATTCACTTATTTTCTTATGGTTGGCAAATTACAAGCTTCATCGGACGAAAAGATTGGTCATCATTGTCGCCGTCGCGGGTTCG…
ATHLNC0007	GO:0000278;GO:0034660;GO:0006399;GO:0007010;GO:0007049;GO:0051301;GO:0030154;GO:0006259;GO:0051276;GO:0048646;	CTGTCTTATGATGTTTGTATAAGAGCGAATGTTTTGACACTTACTCGCATGTTCCAGTGATTGGTGGGAAAGGAGCAGGAATGAAAGGAGTTCCAGGAGTGCCTGGGTCAATGATAGGAGTTGGTGGGCTTCCTCCAATGATGGGTGTGCCTGGATCAACAATGGGTGATGGTGGAGTCACAACAACCGGAGTTCTTGGTGGAGGAGATGAGTAATATCCACCAGAAGGAGGGTGTGATGGCGTTGGGTGCGAAGGAGTGGAAGGGTGTGAAGGCGTGGAAGGGTGGGAAGGTGGACTTCCACAGTTACAAGGAGGGGTGTGTGGAGTTGGCGTGTGTGATGGAGTGTGTGGAGTTGGAGTGTGTGATGGAGTGGAAGGAGTTGGAGTATGTGATGGAG…
ATHLNC0015	GO:0007568;GO:0006914;GO:0061919;GO:0002376;GO:0050789;GO:0050794;GO:0007165;GO:0006464;GO:0043412;GO:0036211;	GAGATCCAATAAAATATATTCTCTTTGGGATAATGGATCGGGTCTGGATCGAATAGATCCAAATTTTTATTGTAAATATTCGATTTCAGTTGGGGTATACAAGTAAAATCCATACAAAACGAATTAAAAATAAATCAAAATTCCTTTCTGTTTTCGTTGGGGAGATATGAGGTTAGCTCTTGACAAAAAGGGAGTTTTCAGACATTTTCTCAAATTATAACATTGCGCCGTCATATAGAACCTCTCCTCCGCGAATATCACCGTTGATGAAGAAATTGGGGTTTTTAGCGAATTCAGAAGCGATCGATTTGGAGAATCTCATCTGTCGTTCGATTATTCTATGGGTTACTCTGTTTCAAAGAGACTGTAAGATTTGGTTGAGCATTGTTGAGGCGAAAT…
ATHLNC0017	GO:0061919;GO:0006914;GO:0016192;GO:0009056;GO:0043412;GO:0006464;GO:0036211;GO:0044238;GO:0071704;GO:0043170;	ATTGAAACATCGGAGACACCATCATTGTCTTCTCTCTTCAACGGTTTAGCTAAACCGAAATCGGCGACACGTGGCTTCATCTCATGGTCCAACAATATATTATTGCTTTTGACGTCACGGTGAACAATAGGCGGAACAGAGTCATGATGTAGATAAGAAAGTCCTTGAGCAGCACCAACCGCGATCGAAAATCGTGTCGTCCAATCAAGTGGAGAAACGGCACGATGTTCTTTCTCCGAATGCAAAACGTCACCTAAGCTGCCGTTTTCCATGAACTCGTACACTAAGAACCGAAACTCCTCGCCGTTGCAGCACATAAGAAGTTTCACGATGTTTCCATGTCTGACCCGACCCAACGTCTCTACTTCGGATCGAAAAACAGATTCAGATTCCGTTTTT…
ATHLNC0006	GO:0008219;GO:0002376;GO:0006790;GO:0007568;GO:0050789;GO:0007165;GO:0050794;GO:0043412;GO:0036211;GO:0006464;	ATACTTTTTGCTTATAAATACTGTCTAGGTTGCTACAGATGACGGTTATCTCTTCTTTCATGAGAAATCAAAAACTTCTGTACGCTCCTTCTTCTTCTTCCACACGGAAAAAAAAAAAATCCTATCTTTTTCAAGTTCTCTGTTTTTATAGTGAGGATCGCCGATGGTCCCTTTGATATTGAAGTAAGCCGATGATCTCAATAACTTCATTCTTCATCTCAATATCTATTCGTTAGATTTGATCGGAGGAAAGCATCTGATTTCGTGATTGATCTCCATAATCTGTCTCACGCATCTCTTCTTTCATGAGAAATCAAAAAATCTCCACGCTCCTCCTTCTTCCAAACAGAAAAAACCCTAACTTTTCCAAATTCTATGTTCTTATAGAGAGGATCGCCG…
ATHLNC0019	GO:0005975;GO:0040007;GO:0008152;GO:0044238;GO:0071704;	AGCCCTATCTTTACTAAACCTCCCAACAAGTCGACGCAAGCACCTAACTTCAGCGTGTCTATTGGACATGTCGCCTTCCCGCCCCCTGATGGTGGCTTTACGCTCCCTGGCGGTGGAGGACAGTCCTTCCCTCCTGTGGCTGGTGGGGTTGTTCCCGGTGGAAGAATAGGACCTACAATTGGCAAAGGCGGCAATGGCAGATTGGGACCTACCACTGGAGGTATGGGTAGCCCTGAAATCGGAGGAAGGGGTAGCTTAGGGACGGTCACTGGAGGAACGGGTAGCTTAGGTACAGTTACCGGGGGAACGGGTAGCTTAGGGACTGTCACTGGAGGAACGGGTAGCTTGGGGACGGTCACTGGAGGAACGGGTAGCTTGGGGACGGTCACAGGAGGAACG…
ATHLNC0021	GO:0008219;GO:0007568;GO:0002376;GO:0050789;GO:0007165;GO:0050794;GO:0065007;GO:0019538;GO:0043412;GO:0036211;	TGCGTGTTGTAAAATAGGCTAACAATCTCAACGTAGTAAAATATTACTGAACGTTACATTTGCACACACGTGACATAGCCACATAGGATTGGAAGAGTAGTAATAATATTACTGAACGTTACATTTGCACACACGTGACATAGCCACATAGGATAGGAAGAGTAGTAATATGTATGTATATCTCTAATAATAGTAATGTCATTTTAATTGGTAACCAAAAAATGTAAACACAAAAATAGAAGAATCCTTTTTTAACACAGATTAAAAAACCACTTACAGTAACCCTAATTACAAACTCGCCGCCGTATCAGAACTACTAGTCCACTTATCAGTCTCCGGCGAAATCGGCGGCGGAACACTATTCCTCAACAATCCAACATCATCACCACCACCGCATTC…
ATHLNC0018	GO:0006397;GO:0006396;GO:0016071;GO:0044248;GO:0009059;GO:0044271;GO:1901566;GO:0043604;GO:0044249;GO:0043043;	CAAAACTACTTGATCTTATCTGAGCTGAGAAAAAGTGATTTATCGTTAGGGTTTCGGCCTTTTCGGGCCAATGAGCAACCCCAATATCCTTGGCTGGCGGCTCCGGTGACGGAAAGGTTTCGATTCCTTTTATCGTTAATTTCCCATTGTTTTCAGCGATGAAGACTGCTTGCTGCCTGAGCGCACGATTTTACTCGGCGCTGTGATGGCTATTGCGAGCTTTAACACCCACCCAACCAAATATTTATGTGTTTTTGAAAATTTTAGATTTTGATTATTTAAGGTTTCTTCTTCTAGCTTTTTGTTTTTGTTCGATTCGAATTTGTGGATTATGGTTTTGGTTTTCTGTTTTTGTTTTGTTTTGTTCTTATCAACTAGAAGAAAACTTAATTCGTGTGT…
ATHLNC0022	GO:0015979;GO:0006091;GO:0051186;GO:0034660;GO:0006399;GO:0009058;GO:0043933;GO:0065003;GO:0006520;GO:0019752;	CTCCATTTTCATCTTCTCTCATATCTACAAACCACACTTTTAAGGTTCAATATTTCTTCAACTCTATCTGCCCTCTTTTGCCACTTTATTACATCTTCTTCAGTTCTTCTACATATATTAGATGGTGGTGAGGATGAGACTAGGAAAGATTGTGGAAGGCTTGAAGTCGAAGATAAAGACTGGTCTAAGGATGCGGAAGAGATCATCATTATCATCATCATCATATTCATCTTCATCATCATCGTCATCATCATCATCATCATCGTATGAGAAGATAGAGAAGAGTGAGAGTATGAGATTTGAGTTGAGAAGCAAAAAGGCTCACAAAATTATCCAAGAAACCCTTCAAATTGCTGACTCTCCCACTTCAAGAACTTATGCTTTCTGATTTCATCTTTT…
ATHLNC0020	GO:0071941;GO:0015979;GO:0008219;GO:0019748;GO:0006082;GO:0043436;GO:0006520;GO:0019752;GO:0006790;GO:0006091;	ACTATATTTCCTTTAAGTGACATGCTTTTGCATCGAATAAAAAGAGTTGCAAAACTCGTTAATTATTATGCAACCAAAACAATAAATCCATTTTCTTAAATAACAATTTGGCAATCCCGAAAAGCCAACCCTAAAACCCATATTAACATTGGAGTCCTCAACAAAAGTTGCAATAAATCACACATTCACACTTTTTAAAAACCAAAGAAATCATGAAGTCTTTCAAGGAGAACCATCTATAGTAGGATTTTGGTCTCTAGTAGCATGATCACTCACTTGATGTTGAGGCTTTTGCTCAAGACTCATTCCGAGACCAACCCGACCACCGTCTCCTCCTCCGCCGGAAAATAGCCCCAAATTGTTATTTTCTGCAACACCTAACCCTAACTGTTGACCTCC…
ATHLNC0014	GO:0061919;GO:0006914;GO:0007568;GO:0002376;GO:0006464;GO:0036211;GO:0043412;GO:0044267;GO:0019538;GO:1901564;	CTCAATCTAATCGAAGAAGAGCCTCATTACGGAATTGGCATCGAGAAGCTAGGGCCCAAGTAGTGCCTCGCAATCTAGGTCAGGTACATTGCGTACGATCCGCGTAGGCCGGTAAACCAATAGTGTAAGATCCATTCCAAGCTTGAGGTTGTTTCTGACAAAGGGAAAACACTTTAGGAGAGAAATCTTCGATATAGTAAAGTATTTTAGACGCTTAGCCATGGGAAGATACCGTCAGTGATCCATGGATCTCCGATCATCCAACGTAGAGAGAAACATCTTGCGGGCAATTGTTGTGAACAAAGGAATGAATCTTACACTATAGTATTCCCGGTAAAACGATTAATTAGAAAGAATGTATGAACAGTGAGAGCTTCTCAAAGAGGTCCCGCAGAGTAT…
ATHLNC0025	GO:0008150;GO:0048869;GO:0050794;GO:0007165;GO:0050789;GO:0007010;GO:0032502;GO:0071554;GO:0030154;GO:0051186;	CTTTGAGTTGAACTATGACTAGGACCAATCATAGAATGTGATATTATTATCTAATAGTTATCTCCCCACTTTCAGAAAAATAATCAGCCTCCTTCTATCTACACATCTCTCTCTATATATTAGCTTCTTTAGATAGAGATTTCACCCACAAATCTCTAAATTCAAAACCTTGAACCAAATAATTCATAAAAAAAATCTTCAAGGGAATGAAACCGGCAGAAAAAATGCAGACAAAGCCATTTAAGGAAGAGACAGAGGAACCTCAGTTTGGAAAATCTCCCCAACAGTTTGTTTAGCTTGGCCATGAGAAGCAAGGAGGAGACAAAACGGCAAGTCATATATCGGCATCAGGCTCGTGTTTTTCGAGTTCTATTGATTTGATTTTGGTGGTATAGTGGA…
ATHLNC0023	GO:0006091;GO:0002376;GO:0050896;GO:0006950;GO:0015979;	TACCACTATAGGCCAAACTCATCCCGGTTTTTGATCATACATTTTTTCTTTTAGATGATTAGCTACTACTTCAGTTTGATGTAATCTTTTCCATATATGATCATCAATGTAAAAGACAAGTAATCGGAGCTAGGAAGGAACTTGGTTCCGGACCTAGTGCCAAAGCTTCTCGAAGCTGCCGGGATAATCCGCGATGGAGACAAGACTTGTGCAAACGAGAAGTTGTAAGAATCAGTGCCTAAACGGCTCTGCAACCATCCTCTGCCACCAGAGAATCCATCTGTCACAATATAGCAATTCTTGTACCCGAGAACCTTTAACGTTTTCGCCACTATCTTAGCCGAATCCGTGTACCTACGAGCCAAAAAGACCAATAAAGATTAAGCAAGATTCACAAAA…
ATHLNC0026	GO:0006397;GO:0006396;GO:0016071;GO:0046483;GO:0006725;GO:0006139;GO:1901360;GO:0016070;GO:0090304;GO:0036211;	TATCTAACCAACTTTTCAAATCAAAGCAACCAACTTTAAAGTGAGTGGCGATTTACGGCGATCGGCTGGCGGCGAAATACGCCAATGGTCCGACGAATGCGGCGTTGATGTATGTAGCTGGCTCTGATCGGGTGTAATCGTCTCTCTGGTCTGGATACTCATCGTTTTGATTCGGTCCTCCGACAATTGCTCCGGTTAATATGTTAGGGTTAGGGTTTTGTGTTCTGAATGATTGGAATCCGCCGTTACAGCCCAGAGAATTGGAACGGACGGCTCGGCTCGGGAGAGAGGAACCTCTGTGATGGATTCTTTTGGGGAAATTGGAGCTGAATCCAACCATGTACGACATCTTCATTGGATTCACACCGAGGACGTAATCGACTTGTCGCTTCGATAGAT…
ATHLNC0027	GO:0051276;GO:0006996;GO:0051301;GO:0006139;GO:1901360;GO:0006725;GO:0046483;GO:0006259;GO:0007049;GO:0090304;	GTTTAAAACCGAATCAAACCGACCTATTTAGGTTGAGACAAAATGTAACCGAATGGTTTAAGTTTAAATTTGAGTTTGGTTTGACTCGGTTTGAATTTGGTTGGGTTGGGTCGGTTCGGTTAAAATCTCACCCCTACCAAATAATTTGCAAGTTTAATTAATCCATGTCGGTGACAGCTCTATGAATCTAGATGCCAATAAGACATGTTAATTGTTAAGTCTATATCAACGTTAATGCCAAATAAAAATTCTGGTCCCATTCGAATCAGAGGGGTAGTTTAGTCTTTTCACTTTAAATCAGAAATTACAAAAATTACGAAAACGCCACGCACCTTTTAGTGATCTTTCCATGGTCTAGTGAAGAAGATACTCTTTAACCGATTACCGGCGGCGAGTCTC…
ATHLNC0033	GO:0006464;GO:0036211;GO:0043412;GO:1901564;GO:0044267;GO:0019538;GO:0019748;GO:0002376;GO:0006950;GO:0050896;	TGTATGAGTAATCTTTGTGACGTTACAAAATACTAATTTTAATTTTTTTGATAGTATGACTAATCTGTGTGACGTCACGAAAAAATTATATATTAAGGTTTTACCTCCCCGCCACATTCATTTCAGAAACTTTTAGCTATAGACATTCCAACAAATTTATTTTATACTATTGTTCATTAATCATAAGTACTAGTTAAATCATGTTTTGGTCTTTTGAAGCTAAACGATTTGACTAATTCGAAGCAAAAAAGTGAATGTGCTTTATCCACTACTGACTGATACGAGAAGTCGAAGAAACTCTGGTGATTGAGGTCGACGAAACATATCCTACCAACTTGGATCCGAATTCGCTTCTTGAAGACTTTGAATATCCCCACTCATCGTCAATCTCAGGTACAT…
ATHLNC0024	GO:0015979;GO:0034660;GO:0006399;GO:0043436;GO:0006520;GO:0019752;GO:0006082;GO:0009790;GO:0007275;GO:0032501;	TCCGCCACCAACTCCTCCTCCGGCTCCAAACCCTCCACCTTGTCCACCACCACCGCCTATACCGCCACCACTTCCTCTCCCACCGCCGAACCCTCCACCACCACCGCGTCCAAACCGGCCACGTCCAGCACACCTCCGGCCCCACCTACAATCATCGTCTCTAAACCTCGCAGGACCCACCACAGATCCATCCCCCAAAACACATTCCACACACGAATTAAGCAAAACCAAAGAAAGAAGCAAACAAGTAACGCCCTTAAGTTCCATCTACAAGGAGAGAGAGAGAGAAATAACAATAAAATGTCTTCTCTTGTTTGCTTGTGATATCTCAGTCACTGGAACTGAACA
ATHLNC0034	GO:0005975;GO:0040007;	ACATTTTAACCACACTTCAGTACTTATCCTGTTGTGATCTTTGTACTAGACCAAAGCCAACTCCCTTCTCATTGGTATAACATGGTATTATTGAAAATTCATACTCAACAGAAACAATATAAGAAGGTCATGGTCTCATGGAGACAGACATGAGACATGCATGAAAGAAGAGAAAGAAGAGAAAGAGAGAATGATCAAGCAGCTTTGAGAAACTTCAAGGTCTCGTCGATGTGTTTCTCAGGCTGGAACTGGTTGTTGTAGATGAGCTGAACAACACCGTTTTTGTCAAGAACGTAAGTCTGTCTCCCTGCTTCCCTTTATACTTTTTGAGGCTCACCGGCTTTCCGTTTTGATCCTTTAGTGTGAAGTCTGGTGCAGCCTGACCCTTGTTAACCTGCT…
ATHLNC0028	GO:0048870;GO:0006928;GO:0051301;GO:0007049;GO:0000902;GO:0009653;GO:0032989;GO:0048869;GO:0016043;GO:0022607;	AATCATCACTGCTCTCTTCTCCATCTCGCTTTCACTCGCTCTCTCTCTTGCCCTAGCTTCCCTTTTCTCCTGAATCGGCCTCACATCACGGCTTTTTCCGACTGTTTTCCGTCGAATTTCAATGGGATCTCGTGACGGCGATCCGCCATTTTCGAAATTCTTGAGCTGACTCGTCTCCAATAGTTCATCGGATTTGTGAGAGCTTTTAAAATCTTTAAGTGGACCTGTCTCATGTATTGAGGTTTGTTTTCTCATCTATATTATTTGTGTTTGATGCATTTACATATATGTATATATCTTATGATCTGTTTTATTCTACAAGTATTGTGAGTGTCATTTGTTGATTGTTACTTAGTTAGTCTATATATTCCTTTTACTTAGTTAGTTATGAGCATAAGA…
ATHLNC0036	GO:0006914;GO:0061919;GO:0002376;GO:0016192;GO:0007165;GO:0050789;GO:0050794;GO:0019538;GO:0044267;GO:0043412;	CGCAGATCGGCCAGAATTGTTGGAATCATCAGTGATTAAAGCTGTAGCTTTCTTTGCATCCCTCAGATAAGCTTTGAGCAAAGGAACAGGAGGGAACAAGTGTACAAGACCAACTTCAAAAGTGAAATGAACCGCATCAAGCTGTTGTCCCCTGATTATCAACTCTTCAATCATATCTGTGTGAAGCCATAACAACCCAAAAACCATCATTTTCCATTTCAGATACTACTCACAGATTCCCATGACAAAAGACAACAACTTGTGCTTCCCCAATATATAGCTAAAAACATCTAATGGTAATCAAAGGTAAAGAAGAAAGATTACCAGGCATTTGGTCGCCCAAACCAACTGAAACAGCAAGCTTTGGCATCTGTTTACGCCAAGCTGAACCAACCACAA…
ATHLNC0040	GO:0008219;GO:0002376;GO:0015979;GO:0006950;GO:0050896;GO:0043412;GO:0036211;GO:0006464;GO:0065007;GO:0007165;	ACAAGCTCATTTACACATACATAGCTATCACATGTTGAAATTTAGGAACTAAAAGAGTATTTGAATGCATTTTCAAACCAATATGTATCAAATACGTACCGCCACCAAAGACGTTTATTACAAAACCATATATTAGAACATTACAACGCACGAAAGAGTTTTTGGAGAACGTTATTACAAACACATACATATGCTTGACAATGCTTAGAGAGAGGACACGTGTTCAACGAGCGCTTCTGATGACAACTCTGGGCTTGTTTCTACGACACTTTTCCATTAACCACTCCTGCTTATGCGAAATGAAGATATGTCCAATCACTAATCCGCAAAACACACCAGGTCCATACGCTATTGCTGCTGATGTCCAGTTAATCACTTGCTCTTCTTCCGGCTCTGATA…
ATHLNC0041	GO:0006914;GO:0061919;GO:0016192;GO:0002376;GO:0043412;GO:0036211;GO:0006464;GO:0044267;GO:0050789;GO:0007165;	CTACATAGCTGGATTTCTTTTGTAATGGAATATGAGGATGGAAGTGTCGGGCGCATTAGCCGTTTTTCAACGAGAGAGGGTTGTTGCTGTCACACCGAGTCGCTGACTCGCTATTTTTGTACAGACGGTGAGAGCCTGGACTGGACCAGTAATGGGCCCTACTGAGTCACGGCCTTTCTTTTTACTTTTTTTACCGCAAAACGCGACTAAGGTGACGTGGAAAGGCCGGCCCTATCCAGGCAAGTTGATGAGGCATTAAATTACATAAAACTCATATGATTACAGAAAAAAAAGAAAGGAGGAAAAAGTCAAAAAGGCACAGAGAAGGCATCCCCTTGTGACTCTGTTACGTCCGTTAATTTCGGCTCCCCAACCAAAAAAAAAAAAAAAAGAAACAAA…
ATHLNC0037	GO:0006914;GO:0061919;GO:0006396;GO:0006397;GO:0016071;GO:0044248;GO:0044267;GO:0043170;GO:0019538;	ATCTAAATAATACAAGAAATACTTCGAATAATGTTCTTAAGTAAATCAACAATTTTTTCTGCTACAGTTCCGCTTCAGTATATTCTAAAGTATTACAATATCTCTTACATACATAACACACAAAAAAACTCCCACAAGAGTTACGTATTTATTAAGTTATAAACAGAATGTTACCGAGAACTCCAACAACCACAAGATTTGCCACGGCTACGATCCTCACCGTCCATTTCCCTGGAACCGCCACGTGTGAAGACGAGGACGTTTGATCCGTTTGGTGAGGAGGTTTTCTAAAGTAGTAAGGGAAGTACGGCAAAATAGCATTCGGCGGTGGAGGGCCATAGAAGCTGCTGCCACTACTGTCTCCGCCACCATACGGTGGAGAAGGGTAGTTAGGTATAT…
ATHLNC0043	GO:0006259;GO:0006139;GO:0006725;GO:0046483;GO:1901360;GO:0090304;GO:0036211;GO:0006464;GO:0043412;GO:0043170;	GGGAAGTGCTTCAACGTCCGTATTTATGCAAAACTTAACAAATCATAATAAAGCAAACACTTGCATAAGATAAAAATGAATCGAAGATGCTTATGACGATTGATTATCACATGTTTACTAAAGTGGTGTTGTTGAAGTTAACGAACTTTACCTATGAAAAATCTGATCTGAGGGATTCGCAAGTGCATTCTACTTGAGAACCCACTCCATCCTCTGATCTAACATCTCTGCTTTGGAAAGAATCGCAAGCCAAGGGTGTGGAAGGTTAGAAACTACACAAACGACCAAAAACATGGTACATACGAAATAACGCGAACCATAGTTTCTACCTTGCGGAGATGGCTTGAGTAAGTAAAGTTGACAGCAAACCACTTCATGTTCCTGACTCAAGAATAACAC…
ATHLNC0029	GO:0006928;GO:0048870;GO:0006629;GO:0007059;	TCTTCTTATTACATATCATAAACCTCATTTCCCCATTACAAAACCTAGAACTCCTTCTCTCTTCTCTTTCTTCATATCCCTGTCTAAAGGGATTATTATGATAGTAGAGTCTCACCATCGGGCTCGGATTCGCTTGGTGCAGGTCGGGAACCAATTCGGCTGACACAGCCTCGTGACTTTTAAACCTTTATTGGTTTGTGAGCAGGGATTGGATCCCGCCTTGCATCAACTGAATCGGATCCTCGAGGTGTAAAAAAACTCGTAAATCCTATCAGATCTGGAAGATTTCTACGCTTCTCCTTCTTTATATTCGTTTTCTTATGCTTTTTATTTTTGATATAACCTAGAAAAAGGTTTTTTATATCTTTGAATCTGAAATTGTTTGTTTTAGAATATTGT…
ATHLNC0042	GO:0006914;GO:0061919;GO:0016192;GO:0007568;GO:0071702;GO:0033036;GO:0042886;GO:0071705;GO:0015031;GO:0045184;	CTGATTTGCATCTGTTGGATTTGTAAATCCTGCTTCTCTTCTCTTCTTCTTTTTTTACATTTTTGGTCTATGTCTCATGGAAGCAGAAAAGCCATAAGGATCATCATCATTACCACCAGAGAAGTCAAAATGGCCTTGATTATACAGAAAGGAGGAGCTTCTCGGGTCATTGCGATTCCCAGTTTGAGGATTTAATGGAGCAGTGAGGTCTTGTAGCCCAGTTTGAGGATTAAATGGAGAAGTGAGGTCATGTAGCCCAGTTTGAGGATTAAATGGAGCAGTGAGGTCTTGTAGCCCAGTTTGAGGATTAAATGGAGCAGTGAGGTCTTGTAGCCCAGTTTGATGATTAAATGGAGCAGTGTGGTCTTGTAGCCCAGTTTGAGGATTAAATGGAGCAGT…
ATHLNC0035	GO:0015979;GO:0071554;GO:0005975;GO:0009058;GO:0006629;GO:0071704;GO:0044238;GO:0008152;GO:0008150;GO:0009987;	CACAAAATTGACTTGTTTTTTTCTTAACATGCTATCAATTAGTCTAATGTAGAAGTACAATGGAAGATTATAAAAATAGTCGAACTTATTCTAAAATAATAGAAAGAATATCAAAGTCGACATATTATATTATTCCGTTAGGAAGAAAGAAAAAAAACATGACAAGAATGGATAGATAGAGCCATCTTTATTTTGGCAGTCAAGTTAAGTCATGAATTTGGTTGAGAAAATAAAAACGAATTAGCTTTTTTTTTTTGTTGAATGACGAGAAAGAGAATTAAAAAAAAATGTCAAGATTGTACAAGTTGAGGCAGTTGATCAAGAAGATGACGTTAAGTCTCTGATGTTCGTAGTCGTACTTTCAGGTGCATCCGTTGGATCGAATTCTCCACCTTCTTC…
ATHLNC0044	GO:0006790;GO:0019748;GO:0002376;GO:1901564;GO:0006950;GO:0050896;GO:0044267;GO:0006464;GO:0043412;GO:0036211;	TTAGGGTTTCGCTGTCATTAGTTTAAGTATGAGGCTCTGCTCCCGGAGGTTATTTTGGCTTCCGGTGGAAGCGGCGCCGATGATTCAAAATCATTCTTGATGAACCACTTTAAAAAGTGGTGATGAATCATCTCCACCATCACCATCGCCATCACCGCCACCATTTCTGATCTTCCTTGTTTTCTGTTTCTTCTTCTTCTTCTTCTTATTGGGAAACAATGATGATTCTTAAGAAGTCAATAGACCAGACATTGTGGTAACACTCTCTTTCATGGCAGGGCTATATAAGGATAAAACTTAGTTAGCAGCCATGGCGGATGAGTACTGTTTCCTCTAATTTGTCTGAGAAAAGGCGAATCTGAGTCCTCT
ATHLNC0046	GO:0016192;	AAAAGAAAAAAAAAAGAAGCACAACAATATCAAATACTTATTGCCAAAATACAAAGCAGAGTAAAGCTCATAAGCAAAAGTGAAACATAGAAGAAACCCTGAATTATTATCGTCTTCATGGCTTGTTTATTAGAAACATAGATCACTCACTCTTCTTCCTCCGCCTCTTCAAGCCAATTCACAAATGGCTCTAAACTTTTCACAAAGGTTTGCCTGCAAACATTCACCACAAGAAAACATCAAGAGAGTGCTTTCATACTTTTTAGCTATGATATAAAAGAAAAGCTTTCGTAATGAAGTTGTTATAATATGTCATGGAACTAAATGCACACCTGCCCTTTGAGTTGGTTCCTTTACGGAACCAGTGGAGAATGGTGTCTTCAGCGAGGACATCGAGTT…
ATHLNC0049	GO:0008150;GO:0016192;GO:0050896;GO:0006950;	TAAGATCCAAGTGAGAAGAACACTATAGATTATTGCAACTTGTAAGTACATCTTTTAAAATTGTCATTAAAGCCAGCCCAAATGATAGTGGAAACAAACAGGCCTTTTCTAATGGGCCTATTTGGATACGGAAAGCCCAATTAGGTCGATCTAATCGTGTGACATGTAAGGACTTTATTAACCACCGTTTCAAAATTCACGTACGATGATCCCAACGGTGGCGCCGAAGCTTCTTCCGCCAAGCGCCGCCACTCCACCACCTTCTCTCTTAACCTCTTTCCCTTCTCTCCGTCCATGAGCTCTTTAACCACCGTCTCCACTCTCTCCCTCTTCACCTCCTCGCCGATCTCCATCCCAATCCCCCAATCCTCGCAACAGAACTTTCGATTCGTCAACTGA…
ATHLNC0056	GO:0015979;GO:0006091;GO:0002376;GO:0006950;GO:0050896;GO:0008152;GO:0044237;GO:0009987;GO:0044281;GO:0008219;	GTGTGTAGAAGAAGAGCTCAAAGTAATTCTTTCTCACGGTGTGAAGCGATGTGACCCACATCAGTAAACCCGCCACTAGACTGATAACTCCGGGTAAGATAGCAATTCCGATAGCATTCCATGAAAATATCTGAGAGGAGTAAGTAGTTGATGATGATGAAACTTTACAATAGAAAATAAGAAGATAAAATTGTGACTTATAGAGTATAGACCTATCTTGAACCGATGATCGACACTATACTATAGTAGATAAACTAGGCTATACTATTATGTCAAGATTCAATGATGTTGTAGGATCTTACAAGCTCTAAAAGTTGACCTTGAATGATCCATCCAACAACATAACAGAGGCCATGTAAGGAGAAGAAAGCCATGGTGATATGACCAAGCCAAACATGA…
ATHLNC0052	GO:0008219;GO:0002376;GO:0044267;GO:0006464;GO:0043412;GO:0036211;GO:1901564;GO:0044260;GO:0019538;GO:0050896;	CCTTGAATCCGGCATAGATCTTTTCATTATTTTCATACATTCACTAAGTTCATACACAAAACTTAAAAATACATGTTCACAGAAATAAAACAGCTTGACAATGGCCCATTATTCAGGCCCATTATACAACATTTTCAATCGATTTCCCTAGCTTTCAGTTTCCGACCAAGCAATATTCTCCGTTACGTCTTGAATAAATCTTTTCAAAGCAGTTTCTGACGATCCACCGTCCATTAAAGCCACGTGGCACTTCTCGCTGATCTCATTCACTCTCTTCCTGACGTCACTGTCTTGCTCCATCAAACATATGATTCCTTTCTCAATCTCCTCCGCCGTCACAATCTCCGACCTCCCCAACAAAAGATCTCCTCGCCAATGCTTCTTGATCTCCACAGCCAA…
ATHLNC0059	GO:0043043;GO:0044249;GO:0043603;GO:0006412;GO:1901576;GO:0044271;GO:0006518;GO:1901566;GO:0034645;GO:0009059;	TGATTATTGGAGTATAAAAAATCTCTGAGAAGACATTAAACATGGTCTGTTTGATTCCTCTACACAGTTATGTAGCATTTCTAATTAAAAAGTAGAATGATTATGTTTCATGTCGTGCCAGATTGCCTCAAAGCAGTTAGACTAAAGCCAAGAAGCAACAAGACAGGGTAAGGTCGAAGAAGATCGGATGAAGATTGAGTCTCTCTTTGACTCTGATCCTGAATTGGGGGATTCATATACTGGTCGTTTGGATCTTGGTCCAAAGTGGGAGGAGGCATGAACTGCCCATCCCCATTCTGATTCTGAGGTGGGGGAGTCATTGAATCCTCGTTTGGTCCGGGTGGGGGCGGAGTTGGTGGAGCCATAGGTTGACCATATTGATTTTGAGTCGGAGGAGCC…
ATHLNC0058	GO:0006914;GO:0061919;GO:0036211;GO:0006464;GO:0043412;GO:0044267;GO:0019538;GO:0044260;GO:1901564;GO:0043170;	CTGAATTGTTATCTATCATTTACAAAAATGTTCCAATATAAACTCCAAAACATTCAGATTGATATGTTGAGATCAATCTTAGGCTTCTTCTTCATAGGATTTGTAGGCAAAGGAACAATGGTATCACACCTCGGACATTTCGGGTTATTCATCATCACCAACACGTACGATAAACAACCAGGACATCCGGCAACCACCGGTGACGCTACAGCCTCCGTCCTATAATGATCGTAAACCGTATCATCCGGTGATTGACGTTTCTTGAACATAGCAGGATCTCTCTCTGCCCTCTCTAGAGCTGATTTCACCTTGTCCAGTGTGCATACACTCTGTAAATTACTAGTGTTCGGACGAGAAGAACGAGACGACGGAAGTAGCTTCAGTTCCGGCGTTGTATCG…
ATHLNC0062	GO:0071554;GO:0051186;	GTCCGTGGCCCCCTCCTCCGTTGTGTCCTCCATGTCCGTGGCCTCCTCCCCCTCCGTGACCACCATGTCCTCCGTGGCCACCGCCATAACCTTCAGGTTGCACAGTTTCCTCACTCTCTGGCTTCACCATGCCTGCCCAAAAAACACGTTATTTCAAAGACATTCTTAAGCACGTGAAAATGTGAAGCCCTCTTCCTGACTTCAATTTAGTTTTCCACCTCAATTTTTTTTTTAAAGTACATATATAAACTCGAAACTATAGTTTTTAAATATACGTTCGAAACATAATTTACACAAAACTTCCTAGGATTCCACATCACTCAAGTGAAGTGTGTTCTGACTTTACTATATTGTAAGTCCATAAAATGGAACTGGCGAAATAGTTGTATAAATTTATCA…
ATHLNC0067	GO:0006091;GO:0015979;	CTCTGAAATTGCGCTAAATGTCATAAGCTCTGGTCATCTCATAAACGTGTCAATGCGTGGCTTCACTTCTTCTTCGAATCATTTGTAAATTATCCCCAAAACACTAAATCTTACCATAGCTGAGAAACAACGAAGAGATCGAAGAAAGCTAAGATGGTGCTGATGACGCTAATGGATCTGATCGTCGCCGGAATCTCTCTGATGGTCGGATTAGGGTTCTTCGCTCTCATCGCTTCCATCCTCTGCTCCGTCGCCTTCTTCCACCATGCCAAAGCAGCTTCTTCTTGACCATCAAAATCAAAACCAAAACAGAGAATTGAACATGGAAGGAAGACGAAGAAGTGCTTCTCATTACTCTCTTAGCTTGTACAAGAAAGTGTAGTTAAAGAGACATTGTAA…
ATHLNC0061	GO:0006396;GO:0016071;GO:0006397;GO:0016070;GO:0007005;GO:0046483;GO:0006139;GO:0006725;GO:1901360;GO:0090304;	ACTAGTAGTGCGTATTCTAGCAAATATTAAGTAACGTACGCCGTTTGTAGAAACTTACCGGAGATGGAGGATAGAGGTAGGTTTCCATTTGGGACATAGTCGGAGATGAGAAGCTTCTCTTCTTTCCCCCAAACGAAGCCACGAACCCTAACGAGATTTGGGTGACGAAGTTTAGCGATACCCTGAACCTCCTTTTCGAATTCCTTAAATTTCGCCGCCGGACAACTCTCCGCCCCAATCCGCCGCACTGCAAAAGCCGCACCGTTCTCTAACACCGCTTTATACACAATTCCGTCGCTTCTGTTGGTTCCAAGTACGTAAGCTGATGCCTTTAGTAGAGTATCTAGCTCCAGCTGAGTTTCTCCATCCACTGTCACTAGTTGAGTTTCAGTATTGTGT…
ATHLNC0050	GO:0051276;GO:0007049;GO:0006399;GO:0034660;GO:0051301;GO:0006259;GO:0007275;GO:0009790;GO:0032501;GO:0006996;	TGGAAATTGATACATACTTATTGCTGAAGATGTACACTAATAATCTGATTTTCAGGAATTGCATATTAAAGTATAAGAAATGAGAATTGAGATACTTTTGAGTTTTGACAGAAAATAAACATAACAAAAATTGATACTGAAAATGAGATAAATAGCATTAAGAAAGCATATCGAGGAAGCTTTTGTCCAATCTCCCATCATGTAACATATTAGTGACCAAGCCAATGGTTGAAGCATCTCCAGCAAACCCGCAACTCCTCATTTCTTTGATGAGTTCAGCTGATGCTTCTCTGTCACCATCTCTAAGGCGTGCCCTAATCAGCGTATTATAGGTACCACTATTTGGAAGAGGCCCATCTTCTTTCATTTTTTTTAACAGGGAATCTGCTTCCTCCTTTG…
ATHLNC0064	GO:0006914;GO:0061919;GO:0044267;GO:0019538;	AGGCCCAAAAGTTTTAAGTCATGTCATATAACAGATATTGTACTGTGTTGTGGAGATGCGTTATTGGGCCTAAGATACGGCCCAGTTTAGTCCGAAAAATACAAATTTATCAGAGAAAAGGGCCGAACAAAACGTCAAAACCCTAACTCTATAAGAGACCGTTCTGAAACATTCAGGCGGCGGTGGCGGCGATGGAAGTAGACGGATGGTGGTAGGAATGAAAGGCTAGAAGCGGCGGAGAAGTATGTGGATAAGAAATAACAAAAACTGAGGGGATCATGAAGTTCTTCGTTATATTATAGTTTTCAATCTGAATTTCAATTCCGCCGCTCGCCTTTTTCCTCTCCGCCTTTTCCGTCTCTCCGATCTGCTCCCGCCGCCGACCTTGTGATGATTATA…
ATHLNC0060	GO:0015979;GO:0034660;GO:0006399;GO:0006091;GO:0043933;GO:0065003;GO:0019752;GO:0006082;GO:0006520;GO:0043436;	AATGAGTGGTTATTAAGAAAGGAAGGCAGTCGGATATTAACAGTTTGAACAGATGAGATTACAAAACAAACTTGAGAAACTTCCCCTGCTTTTTGAAGAACAATGAATTGAAACACATAAATTTATGGGTTTCAATCTGTGGCCAACTGTAATGGCGGAGGAATCTTTGTTCAGGTGCCGAATATCTCTTACAAGTTGTACATGGTGAGATCCCTCACACGTTTTTTTGACTCAAGCTAAACGATCTCCGCTGCTGAGATTGTTGTTCATGTTCTTGATTATCTTTACAAGAAGCTGGATGAAGTATGTCTTGTACAAGGTGGTGAGGTTGTGACCGTGTTCATGAGTTTCTGTGTTTTTTTAACATATCTTTGTTGGTGGTCACTTTCGTAATTGAAT…
ATHLNC0063	GO:0051186;	AAGAAAAATACAAACCAATAATAATATCTCATTGATAGTGATAGATTAGTATTAATTATCCATTTTGGGCTATAAATAGAGACCCTTTGAGATCCAAGTTTATCGTCAAAGCAACCAAACACATAAAAGAGAGATTTAATACAAAAGAAAGAGAAAAAAGAAAGATATGGCAGGACTCATCAACAAGATCGGAGACGCACTCCACATTGGAGGAGGCAACAAGGAAGGTGAGCACAAGAAGGAAGAGGAACACAAGAAACACGTTGACGAGCACAAGAGTGGTGAGCACAAAGAAGGTATTGTTGACAAGATCAAAGACAAGATCCACGGTGGTGAAGGTAAAAGCCACGACGGAGAAGGCAAAAGCCACGACGGTGAGAAGAAAAAGAAGAAGGACAA…
ATHLNC0066	GO:0002376;GO:0007165;GO:0050789;GO:0050794;GO:0006464;GO:0043412;GO:0036211;GO:0065007;GO:0050896;GO:0006950;	TTTGTCAACAAACAAAGTTTATAAGAAGCAGAAACTTAATGATAATATTGTTATTCTCTTTAATGCCTTACGAATTCATACAAATCACCATAATAACAACATAAATAAGAAACAAAGACAGCGAGGTAGTTTAGATAAACACCAAAAAAGGGACTCAAAACATGAAGAAGCAAAAGAGAAGAAACATCAAACTTGAAGAAACAAGGCCATTAACTCCGAACGCGAAAGCTCCTGAGTTAGAGGCCGGAGAATAGCTACCCTCCGGTGTGCTAGTAGTGAGGACAACAACAATCCAATTATCATCAGAACCAATACCAATACCAGTGAACTTAGAATCATTCAGGTCCTTGGAGTACTGTGACATTGTGAAATTGGTCAAGACAAGGCTAGGATCAAGGT…
ATHLNC0071	GO:0007568;GO:0002376;	CCGAAATGTTAAGTGGCGATACTCGATTGGTGCCCTTCGCTACAAAATTGGGATTTGTTTTTGTCCATTTTCGGTTTCGGTTCCCTGAGAGTCCCGGAAGCTCAGTGGTCGGAGTGTCGGCGTTCAATTTCTCGATGACTAATAACCCTCAAATTGTGGTTAGTTTTTCTCTCCGTCTCTCTCAATTTCATCGTCCTTGTCCAATTTTAAGCACTTGTGGTGTCGATTTCCATATCTGTTCTCTGCTAGGGTTTTAGCTGGAGTCTGAGCTATTTTGAAACTTGTTGTTTATGGATTCCAAATTGGTTGCGTTATCTTAGAGGATACTATCTTATTAGAATGCGTATTTCTCTAGATTAGATGCATGGTGCTATAACATTCGGGATTATTTGACATTTC…
ATHLNC0078	GO:0061919;GO:0006914;GO:0007568;GO:0016192;GO:0043412;GO:0006464;GO:0036211;GO:0050789;GO:0050794;GO:0007165;	CTATGACTCGAAAACGTTCTATGACGACCATAGGAGAGACAGAGGCTTTCCTTCAGTACATTCTTTGACTTGATCTAATACCACTTGTTGAATCTTCTTCTCTACTTCCTCCATGGCATCACTGGCATTGATTATCTACATCACCACAAACATTTCAAGGTTTAGTTTTGTTTGATTCTGTGTCAAATCTACAAAGGAACAAACAAAGAGTCTTAATCCATTTACCTTCCATGAAGAATCGCCAAGGGTTTGATAAAAGTCTGCAACTTTCTTCTGAAACTCCACTCGCTCATACCTCTCATCTCCATATCCACCTCTCTCAGCAGCTCTTTCAGGTGAAATGTCCAGGTAAAGTACAGAATCTGGAGCCAGTAACCCGATTTCGGGAGCCTTGCACCA…
ATHLNC0080	GO:0071554;GO:0005975;GO:0008150;GO:0009056;GO:0030198;GO:0043062;GO:0000003;GO:0048869;	TACATACATTCATGATGCACACTCACATTCATATATCTCACAAAGACATGGCTCTTAGTCCTTATTTATTGCATTTAAATTCAAACACGAAGAGTAGTAGTACTCCTCTATTCCTCGGCCAAAAGATGTTCGTCGATCTCTTTCGAGACCTCGACACAGAATTGGAGGAGAGTTTCCGGATGAGCTACCTCCTCGCTTATTTTCTCATACTCAAGGTGCCAGTGCACAATACTTCCAGGGCCTCCAAGCTTCGGGGTCACCTGGATCGTGAGCAAGAAGCTCTTGTACTCTTTCATCAGATCACCGTCGATAACCCTAAACGTGATCAAGTTCTTATTCGGCTCCACTGCCTCAATCCTCTCCTTAGCCACCTTTGCCTC
ATHLNC0072	GO:0061919;GO:0006914;GO:0019538;GO:0036211;GO:0006464;GO:0043412;GO:0044267;GO:0050789;GO:0050794;GO:0007165;	GTAGTACTAGTGTCTCTACCGTCATGGTACAGCCGCAGAATCACAGCCGCGGTTTCTTCAATCGCCTTATTCGTCACATCTGCAAGCGCCACAACCCCAAGAATAACACATGAGAATACTCTGCCTACTTGTTAACTTTTTTTCTTACTAGCATTAAAAGGAAAGAAAAAAACAGCATTTTGAGTAGCAAATGAGAATGGTGTTTAAGTTTTGTTTACCTATCACTGCCCATCCGGGGTTTCGCTCATAGATCCTTGACGCGAAATCTAGTTCTTTCCGAACAAGATCAATCCCCGAGTAATTGTTCTCTGCCTCTGTATCTACGCCTAGCGTTTTAACCCTTGTTCTTCTAATCGCTTGCAGTACAACGAGCTGGATCTTCAAACCAAAAACTTTTCT…
ATHLNC0077	GO:0007568;GO:0008219;GO:0002376;GO:0036211;GO:0006464;GO:0043412;GO:0050794;GO:0050789;GO:0007165;GO:0044267;	AAAAATTTGAGTCCATCTAAAGTATTCAGGCCTGACTTTACGAGTACAGCTATTAAGGGAATCTTTGCGGTAACCAGATGGGCAGTTACAGTTGAAGCTCCCCTTCGTGTTTTCACAGGTACTATGCTCCGAACAGTTATGTCTACTACTAATACATTCATTGATGTCTGGCCAAGGAAAAAGAGCATGTATGAAGTAAACGATTAAAAGAAGTGATAAAACAGAAAACAAGTTAAAGTACCTTGACAACCGTTTGGAAGGTATGGATTCCCCTCAAAACCTTCTAAACATTTGCAGTTATACCCGGTTCCACCAGTAGAATCGAAACATGTGCTGTTACCACCACACACGCCCCTGTATTCTACTTGTTTGCAAGTCTTGTCTCCGATAGACCAATCT…
ATHLNC0081	GO:0000278;GO:0051276;GO:0007049;GO:0034622;GO:0022618;GO:0071826;GO:0044271;GO:0034645;GO:0043043;GO:0006412;	CTTTTCTTCTCTCTTTTCCTCACATAAACTCTCTTTTTTTACTATTAAATCCATATGGTACCTCAAATTAATCTATGGTCATCTAGGGTTATCTTGAAGATTAGAATTGATTCTAGCACGCACAGAGAGGAAGATCATTGCATCCAGAATCACAAACATGGCCTATCTTTTATCTTTTCTTTTTGATCTAAGTCACTGTTTTATGCTATATATAGTATAATCAAATTCTTTACATGTGCTTGTATGTATGCGTATATATAGTAACGGAATTGTTAATATGCTTATAGATGTTGAGTTGGTGGAGGAAGAGAGCTTTCTTCGGTCCACTCATGGAGTAATATGTGAGATTTAATTGACTCTCGACTCATTCATCCAAATACCAAATGAAAGAATTTGTTC…
ATHLNC0082	GO:0002376;GO:0050896;GO:0006950;GO:0016192;GO:0009056;GO:0036211;GO:0043412;GO:0006464;GO:0006914;GO:0061919;	TCTAATCCAAATATGATTGAAACAAAACAAAAACAAGAAACATAGCACTTACAAATCTAGCAAACTACTTCTTCTATGACCAAAACATCTCCATAATTCTCCTTCTTGTGGATCTTCCTCCCACAATCTAACCCTAGCTCTGCAAATAGGACACGTCGAGGCTTTGAGCAACCAAGTGTCCACACACTTTCGATGAAACACGTGTCCACAACCAGGAAGATTCCGACACCATTGTCCTTGTCTGAATCCATCAAAACAAACCACACAATCGCTCTCGTACCGTGTGTATGTGCTAGGTTCGGAGAATTTGAATTGAGGAAGCTTTTTCACGAATCTTGAAGATAACCCATCTGAGGATTCTTGTCGGCGATTACGACGACGACGTCGGTGGTGACGATG…
ATHLNC0073	GO:0034660;GO:0006399;GO:0051276;GO:0006996;GO:0051301;GO:0007049;GO:0007275;GO:0009790;GO:0032501;GO:0016070;	CTTACATATCCTTGATTCAGTCTTTTGCTATCCCATTCATGAGCCAAAGCTTCTGATGCTAATCTCTTTGTACCAAGGGCTGCAACCCAAAATAAACTTTCCCATATTAAAACTCGTGAAAGGATTATCAGACACCTTCGGGTTATATAAGATTGCACGCGCATCGGTCTTAGACAAAAACCTTACCTAGTGGAGCTATTTCATTGCACTTTTTGCACTGCAGAGACATACAAAACAGAAATGAGTAAAACAACAAGCCGGAATCTGCAAGTCGGTTTTGCATTGTGAACCCATTTCCTCACCTGTATACGAGAGGAATAATTGTGAAAACCACATCTGCAAATCCAGTCACCACTCCTCCATTCTTTATGAACCGAAGCTTGATTTGTAGCGTTAGAG…
ATHLNC0083	GO:0008219;GO:0002376;GO:0050789;GO:0007165;GO:0050794;GO:0036211;GO:0043412;GO:0006464;GO:0044267;GO:1901564;	TTGGTAATATATGATTTTAAAAAAGGATAAAATAAAAATTCCGATACAAAAATAATATATAGAAAGGATAAAATATCGGAACCGATGAAAAAAGTCAAAAGGTGTCGACAAAAAAAAAAAGTCAAAAGGTTAACGACAAGATTTATAAAAAAAAATTTCAAAAGGCAAAAATGAAAAATGATTTTTTTTATTTACTGACAAAACGAACCTTCCTTCAGAACTAGAGTCTCCTTCCTACTCTCTTCAAAACGAACTCGCCGTAGTATTCGAACTACTCGCCGTCGTTTTATCAGTCTCCGGCGATAACGGCGGAGGAACACCATGCTTCAACAATCCAACATCATCACCACCGTTCACATCAATCTCCACAACCACATCCTTCGAATCACTTATCCCATC…
ATHLNC0085	GO:0006259;GO:0007049;GO:0005975;GO:0051301;GO:0007010;GO:0051276;GO:0090304;GO:0006996;GO:0016043;GO:0071840;	TACTTACCACTATACTACAACGACCTTGTTGATACACAATTCAATATAATAATTATTTAATTCGACAAATACAAAGCATACACTTGTCGTCCTCTTTTTCACTCAGAGACAGCTTCTTTGAAATTAGCTTTGACACTGAGCTCATCGTACGCATTCACGAGATTCTCAAGCCTCGCGACGAATTCGATCAGTAGCGAAGCGAACGTAGCTAGAGAAAGATTACTCGCGCTCTCGTACATTTTTCCCGGCTCTCCCAGTGGTGGCTGTAACATACTTCCCGGCGTAATAGAGATCCGGCTAGGCCACGACGGCTGTTTATGTATCATCGTCCTTGATTGCAGGTAAGGAAGCATCGTCGCCGAACTCAAGTTAGCTGCAGTTGTAACATCATCCCAATTC…
ATHLNC0074	GO:0006091;GO:0015979;GO:0043933;GO:0065003;GO:0006399;GO:0034660;GO:0019752;GO:0043436;GO:0006082;GO:0006520;	CTCTCAAGTCTCTTCACCTTCACACATTTTGACGAAGAACACTGTTTTATCTTTCTGATAGCTAACGCTTTGGATCCTTGTGTGGATCTACTCCACCTTTGATTCAACCATTTTGGTTTCTTTGTCTTGATTTTGGAGATTTTTGAGGTTAATTGCTTGAGGAGTGGCCACCAAATTCGTAAGAACAATAGGAGATTGTTGTAAAAAGGTGACACAAACAAGCCAACCTGGTTACTCATCATTACAAAGGAGAACCAGAAATAGATGGTGTCTTGTTCAATTCTTTTGAAACTCGCGGGCTTGGGGGATGATTGTAACCACGTGAACTGGAAGCTTCATGAGATCTTGGTGGCTTCTTCCTCGTTGAAGAAGAACCAGATAAAGAAGATGACTTGTACG…
ATHLNC0084	GO:0048870;GO:0006928;GO:0051301;GO:0044249;GO:0006412;GO:0043043;GO:0006518;GO:1901566;GO:1901576;GO:0043604;	ATTAACCTTATGCTCTTCACGTCCCCACGAACTTCTTCTTTCCCTATAAAACAACAACATTGGTAAAGCCAAAGCCAAAGGTGACATAATTGGTTTTGAGAGGGTCAAATTTAGTAAACATGGCTTCTGGCTACAATCAATACACAGCGATGGCTGTTTTCGCCACAATGACGCTCTCCTCTGTCTTTACCGCCTCCGCACAGTACGATTCAGAGTCACAGACAGGAGCCTCTTGTTTCCCAGGAATGTCTATTATCATGATCATCTCTTCTCTCATCCTTTCTGGATTTGCCATTCTCAGATGGTAGAAGATCATTCTTAATGTTCTTCTGTATTTTTATTTTTTTTCTGTTGCTGTATCAAATCTCAATAAAGGAAAACATCACTCTCTTCGTCTCT…
ATHLNC0090	GO:0043043;GO:0044271;GO:0006518;GO:1901566;GO:0034645;GO:0044249;GO:0006412;GO:0009059;GO:1901576;GO:0043604;	TAATCTCTTTCCCTGAACAAATGTCTTCTTGTTGCAGCGACGATGCTATTGCTTCTTCTTCTTCATCTTCTTCACGATTCTTCTCTTCTTCTTCTTTATCGTTTTCACATGGCTGCTTCTAGTGCCAAAAACATTGGAGAAAGATACTAGAGCTCCCAAGGAAGATTCTTCGAATGTTCTTTTTTCATCAATTCAATCTTGCCGTCGAGAGAATTATGGTCTTCGAGGGTTAGGGTTTTCAATTCTTATGAAGACGAGCCGAAATCAATCTGTTGAATTCGATGATTTTCTCGGATGAATGAAGGTTGTGATGCTTCCGTCGATCTTTGGTCGATTTATCTTGAGAGATTCTTAGCATAGCATTCGTTCTAAACAATGGATCATGATACTCGCAGCAAT…
ATHLNC0088	GO:0061919;GO:0006914;GO:0007568;GO:0009056;GO:0036211;GO:0006464;GO:0043412;GO:0006950;GO:0050896;GO:0050789;	AAGCAACAACTGATGAAATTCGAGAAGAACAATATTCTTACATATAAAAGATTTAAAGATTATCCCCCTTCACTTAAAAAAAATACTAAACACATGACCTGGTCAAGAACAACACAAGACTCAGGCAAACATTGGTTGTGTGCTTTATTCGAAACTATAATAATATCTGAAGAAAGTGACAAGAAGACCAGAAAAGAGAGAGGTGAGGTGAAAAACGGTTTTGGTGCATGGTCCTCTCTAGCGAGCGTCCTTGGACAAAAGACCTTGCGCTTCAACTTTCCTTGCGTTGCGAAGCTCATCAACTCCATCTCCTCTCTCAAACACAGCTGCTGCACCCATCCCCGTCCCTGCCAGAGTTTACCAAATCAGTAAAACCATC
ATHLNC0086	GO:0006399;GO:0034660;GO:0046483;GO:0006725;GO:0006139;GO:1901360;GO:0090304;GO:0034641;GO:0016070;GO:0044237;	GTTTCTTTACCCTCTTTCTTTCTTTTTTTTGCTTTTTATGGTTATGTTTTTTCTCGATTTAGACAAAAACCCTAGATTTGATCTTCTAAAGGGTCTCAAATGGAATCTCTTCTCTTCTCATATCTCTCCCTCTCTCCCTCCCTCTCTTTGATTCTTTGTCTTCTCCAGTTAAAACTCAGATCTAACACAAAGCTTAAAAGATTCTCATCGTTTCTTGTTTTCTTTGTTTCATCTTGTAGATCTCTGAAGTTGGACTAATTGTGAATGAAAGAGTTGGGACAAGAGAAACGCAAAGAAACTGACAGAAGAGAGTGAGCACACAAAGGCAATTTGCATATCATTGCACTTGCTTCTCTTGCGTGCTCACTGCTCTTTCTGTCAGATTCCGGTGCTGATCTC…
ATHLNC0094	GO:0005975;	GGTAGATTATATACAAAATGGACACCAAACATGTTTCTTATATGTTTCATGACACCCGTTTGCAGATTTACCTGCTGCTTCTGTCTCTTATGTAATCAATCAGGTTTTGATCAGCTTTCACTTGGCACCTCCTTTTGATTCAATCTACCGTACAAAGAATCTTGGGCATCCACGTCCTCTATTCGCCAGTTACGTTCATTGCTCTTCGGGTCTGCCGTTGAGATTTGTAAGATCTTGTTATGGAATTTCGTTAAAGTCCGGCGGTGGCCAATGCTTATGAACGCCTGGGCATCAAGAGGAATTTTAATGGCTCAACGCTACATGTACATGATATTATTCTAAATGATAGATGAGAGGAGAACCAACAAGTACCTCATTAGCTTCATCCAACGCACTGGT…
ATHLNC0089	GO:0050794;GO:0050789;GO:0007165;GO:0006950;GO:0050896;GO:0019748;GO:0008150;GO:0002376;GO:0065007;GO:0006790;	CAGATGATCACATGCGTCTTCATCGCTGCTCGCCATCGCCGGCCACCGGGGTTGCCGCTGATGCGATTCGATCCAGTGGGAACTTTTGTCACCTTGCCTCTTCTCTCTTTCCTAACACTCAAATCTCTCCTCAGCCTTCAGCAGATAGATAGTCTTTGAAGCAAACCAAAGGTGAAAACTGTTCTGCAGTTGGTGATGACAAGAAGAATCACAAGCTTTTGACTTATGTTTGAGAATCATCATGGGACAAGGCTTCCGCAATCGAAATGGGACTTTTTCAGCAGCATCCTAGAAAGAGACTCTTTGCCTTTATCGCTTCACCTAGACAACGAGCAAGGATAACTCCATCCTCCATGGCTGAGCAACCTCCTTGTCCGATATCAGGAGTCATTGGGTGAA…
ATHLNC0096	GO:0007568;GO:0002376;GO:0006790;GO:0050794;GO:0050789;GO:0007165;GO:0043412;GO:0006464;GO:0036211;GO:0065007;	CACGAGTTAAGAAGAGGTTTAAAAAAAGAGAACCTGATGTGCATCTTGTGAAGGTATGATATAAGCGTCGATTCCAACACCCGGCTCCGAAAACAGTCGCCGGATCGAGCTAAGCTTCTCGTCGACAACTACTTTGGTTTGAGCTTTACGAATCTCTTTGGAAGACTTTGCCGTGAAGGAGGAAGAGCTGCTGCTGCTGCTACTAGCATGACACCTTGCGCCAAAAAGAGGTTTATACGGTAATTTCCGGTGGATCAGAGAGAGCGAATTGAAATTGCTGAGAAATAGAGAGTGTGAGTAACGTGATGTGGATAAAACGAGCCGATTCAGAGACGGCGACGAAAGAGTTAGAGGAATCATCACCAGCGATTGCAGGAGAATCACACAAGAGGAGAAGCT…
ATHLNC0100	GO:0061024;GO:0050896;GO:0006950;GO:0008150;GO:0002376;GO:0050789;GO:0007165;GO:0050794;GO:0065007;GO:0016192;	GAAGAACAATGAAAATGAAGAAAACAACAAGACAAGCTTTTCTTCTCCTATGTTTGCTTCATATATTTCTATGTCTCTCTTTTCATGTTCGTGTCCACCAAGGTACAAAGGTAAACCTGAGATATGCGTAAGACCCTCCCCACCATGTGGAGATTCTCCAAAGGGAGGAGGTGAAGATACGCCGGGACATAACTATAAAAAGCCTTGCAAACCCATTCCAAGACCACCTCCTCCTCGAGATTGCTAGCAGCTTTGAATTTTCAACACAAGTCCTTAATGTTTTTTTAGTAACAATATCATCGAGACTAATTTATTTGCACGATGTGCAATAATATCGTTTAATTATACCTTTTTTCTTTCTTTCTTTCGAAATTTATGTGTAATTTGTGGTAAAAATAA…
ATHLNC0095	GO:0008219;GO:0061919;GO:0006914;GO:0002376;GO:0007568;GO:0050794;GO:0007165;GO:0050789;GO:0036211;GO:0006464;	CTCAAATTTGTTGTATTTTCCTTTCCCTCAGAAGCTGAGAGTTCCCAAAGAGCCTTCACCGCTTCATAAGCTGCTCCAAGAAGAAGCTTGTCGTGAGACAGAGAAGTCTTCCTTGTCTCTTTACTATATAGTTCCACAGCGTTCTGTCCATGAGCCAACCAATCAACCGGAGCCACATTAACCGCTTCTGCGCAGTTGAAACCGCAGTTGAATCCAGCATGATACGCCCTCGGGAATGTCAATACATACTCCCCTGAATTCTGCACGACCCGGTAAGCCTGGACTCCCTCATCTTTCAGTATTGAAGGAGAAAACTGAGTAACCAGGCCATGTAGTAGATCAGGCTGTTCTTCGAACAAGTCAGGTAAATGTTTCCTCATCGCCTTCTCGAGAGCGGTT…
ATHLNC0104	GO:0000278;GO:0007059;GO:0051276;GO:0007049;GO:0051301;GO:0006996;GO:0007010;GO:0006259;GO:0090304;GO:0022607;	GTCCCTCTACCTTCCTTACATATAACAATCTCTCTTCATTACAACATAAGCTACTTCATTTCGATTCTAACAAGTTTCTTCTTCCCAAAAGAAACAGAACCAAGTTTTGTCGAGATGGAGAGGCTAAACTCGAAGCTGTACTTGCAAAACTGTTATATAATAAAGGAGAACGAGAGGTTGAGGAAGAAAGCTCAGATTCTGAACCAAGAGAATCAACAACTTCTCTTCGAACTCAAACAAAAGCTCTCGAAAACCAAGAACTCTAGTGGATCAAATCAAGGAAACAACAACAACAACAACAACCTCTCTTCATCAAGCTCTGCTTCTGGATAATCCTGATGCAACAAAACTCTTTAGGACAAGACTTGGATTCGGATAATTAGGAGAACCCATCATTTT…
ATHLNC0106	GO:0051186;GO:0006082;GO:0006520;GO:0043436;GO:0019752;GO:0015979;GO:0009058;GO:0044281;GO:0008150;GO:0006807;	CTTCAAGATTACAGTAATGCCAGATCTGATGTAAAATCCATCGGATGACCTATCTGCTTCTTGTATTCCCTGCAAATCATCACATTAGTGGAAATGAGATAAGCAAAAGAAGAATTGGGAAAAGAAGAAGGTAGGAAGAAATGAAGGAAGGAATGAGGAAACTTCACAAATGAGAACTGTTTCTAAGGTAGGTTTCTCCTTGATGTATATATTGGTTTTGCCGCGTCGTAGAAACTAAATGCCCCAGGCTAAAAGGTGTAGACCTTCCTCCTTGGAAAGTCCTAAAATAGTTGTGTCTACTGCCTAAGGATGCCCCGAGGTTAAAACAATCTTCAGGTTTTGTTCCGAGATGCTATTATTGTTCAAAAATGATTTTCCGAAGTTTTAAACATACCATTG…
ATHLNC0111	GO:0048870;GO:0006928;GO:0007010;GO:0051604;GO:0040011;	GTTTATGATAATGGAGAAAAAGCTTCCCCTACCAATTTGACGACAAGAAGCTGTGAATCTTCTCAATTGTGTTTCGGAATCGAAATTCGATCAAGAGAAATGTCTAATTCTACTGCAATCTCTCTGAGAATGTGTTCTATCTAAGTGTTTGTCTCAGAAAGTAAAAAAGTTTTCAGTACCAAGTGAAGAAGACCATAAACAAGTTGGAGCAGCTTGATTGAGCAAGAAACCTTGATAACGTTATTACGCTGATTCAGTCCTAAGCTATGTACAATGATAAAGCATTTCAAAGATTACTTTTGTGAACATTCAACAAAAAACGATGCATTTAAAGTTTTTAAAAAGAAAAACGAAGATTTTTCTTTTCTTGGTGGAGGAGATTCATCCGTAGAACTAAAA…
ATHLNC0114	GO:0007568;GO:0019748;GO:0009056;GO:0002376;GO:0043412;GO:0006464;GO:0036211;GO:0065007;GO:0050794;GO:0050789;	AAATCCAAAATCACTTAAAACTCCTAAAGAAAATATATAAACTCACGTAAAAAGTTGTGACTGTTCCTGCAGAGTTACCAGGAACAAGCTTAATCTGCATATCAATCTTTCCAAACAAATACTCTGTTTTGGATTGAAAACCGGAACCAGAGGATTTGTCTAAGGAGAGAGTAAGAAGCTGGCCGTTGTTGAGTATCTTCCCACGGCCATTTCCCCAAGCTACGTTGACGTCAGTGTTGAAATCAGCAGCCGACACTGAAAACGCCGCCACGAGAAGAGTCGTGAAGAAGAATATTTTGAAAGGAGACATTGTCTTTGTGTGTGTGCGTACGTGTGGGTGTGTTTTGGAGAGGGTTTGGTGAGGAATGTGAGGAAGAGAGAAGAAGGGGGAGAGATATA…
ATHLNC0109	GO:0006399;GO:0034660;GO:0061024;GO:0015979;GO:0043436;GO:0019752;GO:0006082;GO:0006520;GO:0006091;GO:0065003;	GATGAAGAAGAGAGGTCTAACATGGCGGAAAGCGTCATGTTTAGTAGCCAAGGATGACTTGCCTGATCTTTTTCGCCTCCACGATTCAATTTCAAATTCATGCATTTTGGATTATTATACCTTTTAAAGTATAATAGGTCAAATATCATGTTGAATCTTGCGGGTTAGGTTTCAGGCAGTCTCTTTGGCTATCTTGACATGCTTTTTCCATCCATGTTATACCTACTTTTCTTTCTGTCTTCAAAATCACTATAAAATTTACACTTCAGAAACTTTCATTCTTTGTTAAAGTGTTAAATTTCAAAAATGTCAAATTTTCGCAGTTGGTTTCAAAAGTTTTTGTTATAGTATATGAAAGTGAGTGTATACATTATTTAGAAGGAGAAGTCAAAGATGAAT…
ATHLNC0116	GO:0016192;GO:0050794;GO:0007165;GO:0050789;GO:0043412;GO:0036211;GO:0006464;GO:0007005;GO:0048856;GO:0019538;	GTGGTTTTTCCAGCTCCACTCACTCCCATTAGTGCCGTTAGGATTCCGGGACGGAAAGCTCCTGTGATATCTGAGAGAAGTTGTAGTTTCTTCTGATCATATCCTTGGTCTCTCATCTCCTGAGATCATCATCATTGGAATATTAAAGAATAAGTGAGAGCCGTGGCGATAGTCTTGAGATATGGTTTATAGTTTGAGTTATGATAGCTTTACCACTGGCATGTCAACGAAATAGTTCAAGTCTTGAAATGTTACAGTGAGAGGCTTGAATGGTAAGACCATTTTGTCTGTGTCAGCAGAAAGTGTTAGTGGGAGAAAAAAAATAGAGATGTGAGAAGAGAGTCAACAAAGTTTTCACCTTCTTCTTCGGTCTTTACAGGGGAGTCTGTGGTCTTTTTC…
ATHLNC0117	GO:0008150;GO:0044260;GO:0006464;GO:0036211;GO:0043412;GO:0006259;GO:0051234;GO:0051179;GO:0006810;GO:0071704;	AAACAAACAAGGCCCAAAGACCAACAAGGGCGCAGCCCAATACATACAAAAGCTGAAGCAGGCCGAGAAGCCCAAACAACAACAACAAAAGCTGAAACGAGAGTCGACACCCCTTCCTGCAAACACAAGCAAGAACAGAGAACAAAAGCCAACAGAGATTACTGTTGCTGTATAGATAAACACAATGATAACATAGAAATTGATGGAGAAGTTCAGTTTCTAAGAAAATGTAGTGGAGATTGACAACATCGTTGGCCGAGATTCTGGATTTGCTTGTAAACACAATAAAGCCATTTCCACCATCTTCAAGAGCTTCTCTCTATTTTGTCCCCGTGGTTCTAATACACGTTCATCGGAAATGCTTCTTAGCGACAGAGCTTCTCCTGGAGACGAAGACAA…
ATHLNC0118	GO:0000278;GO:0022618;GO:0071826;GO:0034622;GO:0007010;GO:0007049;GO:0043933;GO:0065003;GO:0051301;GO:0022607;	TACCTGGTTGATCCTGCCAGTAGTCATATGCTTGTCTCAAAGATTAAGCCATGCATGTGTAAGTATGAACGAATTCAGACTGTGAAACTGCGAATGGCTCATTAAATCAGTTATAGTTTGTTTGATGGTAACTACTACTCGGATAACCGTAGTAATTCTAGAGCTAATACGTGCAACAAACCCCGACTTATGGAAGGGACGCATTTATTAGATAAAAGGTCGACGCGGGCTCTGCCCGTTGCTCTGATGATTCATGATAACTCGACGGATCGCATGGCCTCTGTGCTGGCGACGCATCATTCAAATTTCTGCCCTATCAACTTTCGATGGTAGGATAGTGGCCTACCATGGTGGTAACGGGTGACGGAGAATTAGGGTTCGATTCCGGAGAGGGAGCCT…
ATHLNC0119	GO:0044281;	CTCAACTTCATGTCGTTTGACAATAAGAACAAGATTTCTCTTTAATGTTTTCAAACTCACACATTTTATCTTATATTGACCCAAAATAAAACCCAAAAAAAGAAAGAAAGAAATCATCTTCAGACTTTAAATTTGCAGAGAGTACAGAGATGATGATGGTACATTAGTTTACTGTGCAATTGATATATCTACATTTCGGTGGATATAATCTCCAGCTCCGCCCACCACGCCGGAGACCGACTAGGCAACGCTGCTTCCGGCGTTATTCCGGTGATCTCTCTCAGCTTAACCACCACTTCCTTCATTTCCACCTTCTGACTCAAACACTCTTTAACCACTTCCCACACTCTCTCCATGACCTCCTCTTGAAAGCTTTTCAGAGTCGGGTCTGCAACGGGT…
ATHLNC0124	GO:0005975;	TCTCCATCTGCATTATTCATTTTTGTCTCATCAGTTTCTTGAGAAAAGTTCAGTTTTTTTTTCTTTCCCGGGAAAATGTGAATGACACTAACCTCTTCTTCTGATTTGGGTTCTTCTTCACTTCTTCTCGAATCGATTACATCTTCTTCTGTTTGCTTTGCTTCTGGTCTTTGAGATCTTTCTTTAGCCCAAGCTATTGCTTCATCCATGTCGTTTGAATCTGAATTTCCTCCTCCTCCTCCTCCTTCTTCTCTGTATCGGTCGAATCGATCTGAGTTTATCTCGATGACGTAAGAGCTCATCTCTTCTTCTTCTTCGTCTTCTTCATCTTCTACTACTACCTCTTCGACTTTACAGTCTCTGTTTGTTCTCTGTTTAGCATGAGTGTTGTCGTCTTCT…
ATHLNC0120	GO:0048870;GO:0006928;GO:0016192;GO:0051604;GO:0045184;GO:0008104;GO:0015833;GO:0042886;GO:0015031;GO:0071702;	CTTGATACGCCAGTTCTGCTTCAGATAATTCTTGATCGAAAAAGCTGTATTCTTATCCGAGCCTTTCATTGCTATTTTGTCTTTCTTCTGAGTTATTATTTCTTGGGAATGTCGATGAGGATCTAATCCAATCTTACGAGGTGCAGTGGAGCTGAGACCTTGTTTTACAGGGAGAACCCCTTGGCAGAAGCTGCAATTTCTTTGACTTCAATGGATTTTACTGAGACTTTCTCATTCATTTATCGTTTTTATTGAAATCTATTTGAGTTTAAACTATACACTTGCACTTGTATCTTAGTGCTTGTAGTCTGAAAAAACTCATAAATTCTCAGTGTTCTCATCAGCTTCCGTCTCCTTAACCATGAGACTTGAG
ATHLNC0123	GO:0034660;GO:0006399;GO:0034641;GO:0006139;GO:0006725;GO:1901360;GO:0046483;GO:0090304;GO:0044237;GO:0016070;	GCAAGCATCATTATTAGACCGACTTGCAGCTTCCGGTGACTTTTCTGTTTTCAAACATTGTATTGGTGGAAGAGTTTTTGTCTTCAGTTCACCGTGTGCTTTCCAGCAGAAAGGATCAAGTGAACTTGCTTTTCCTGTGGCTGGCTTAAGCTCGATGGTCGACAGTGAGATTCCTGTGCATGGCAAGCTATCACTGCAGGCAAAGCGTACAGGTTCTTTGGTGTAGGTACCTTTTATGTTTATGTAGTTTATGTTTGATACAGCGACTGCTGAAGTTTCATTGTGGCATCCGCCACCATCGCAGTAATATTGATCTATTATTATTGGATTGGCTACGTTGCTGACTTGAATATTTGAAAACATAACTTGTTTTACAGACCCTGATCCTCCCTATCATTA…
ATHLNC0128	GO:0044281;GO:0016192;	AATTTTTAATATTCAAAAAAAAAAAAAAAAAAAAAAAAAATATATCCTCTTCCTTCTCTCTTAAAAACAAAAGCACCGCTTCAATTCCGCCGGCGTTGTGAGCCACCACGGTCATGACGTCGGTTTGGCTTTTTGGTTTATGTTCAGTTATGTCTCTTTAAGTTGTGGTTAAGGAGATTTCTGGGTTGGTTTCGATTTCGTTTCCTCCTCAATTTCTCTTATTAGATCTATAGTTTCGATTGGTGATTTTGCAAATTAGCGTGGTTTTCTTCTCTGACTAAATACTCCCTGGCCTAATCACGATCGCTCTATGCCACTCACTGTCGGTGTTGTGGTGATTCGGGTTGGGTGACCTAATTTTGGGTTTCCTCACACAGCTTCAACAATACGGATCTAGGG…
ATHLNC0126	GO:0051301;GO:0007010;GO:0048869;GO:0000902;GO:0009653;GO:0032989;GO:0006928;GO:0048870;GO:0007049;GO:0006996;	CAGCAAAATATGAGTTTAGTAGACCGTAGAAAGAGCCAGAGATCTCAAACAAGGTTATAAGAGCGTTCCAATGTAGAATGTTTCATGCATCTGTCATCTTCAGCATCCTACTGCATTGGAGATTATGCGTCAACAACAGCCTTTCCCTTATCAACTTTTCTGATGACAGGAATCCCAGTGCTAGTTTTGCCAACCTAACAGAGGTTTTATTGAGAAATTTTGTCAGTGAGAGAGTTTAGCATTACAAGAGAATTTGTTGGAGCTGTTAGCAAGATACCTCATGAACTTGCTTCTTGTTTTGAGTTGTACTGGTTTCGTGGAAGAGAGTTTCGCCTGGTTTAGGAGAGCATTTCCATACTGGTAAATCTGGATCTCCCTCTGGCCATTTCATATCCTCTG…
ATHLNC0129	GO:0016192;GO:0015833;GO:0045184;GO:0033036;GO:0015031;GO:0071702;GO:0008104;GO:0042886;GO:0071705;GO:0051234;	AATCTGAGAAGCTTGTTTGTCATTGATGATTGCTTTCTTCCTCCACCATCGTCGTCAATGGAAACGAGAATCCTTTGACCTCTCCTCTCAGTCGTCTCTCTCTCTCGCCATCTCCGCCGTCGGTCTGAGGCATCATCTTGGTCGAAGAAGAATCAGCATCAACTTCCATCACGCTCATGAAATTGGTCGAAGAAGAAGAATCAGCCCTTCTTTTGGTTGGTGAAGATTTGGCGAAGAGCAACGGCAAGCCAAAGATGAAAAACTCATGAAATTCGATGAAATCGAAGAGAATAGAGGTAACTTGAAGAAGATAATCGTAAAGAAGCATCTTTCTTACTCTATAACTCTCTCTAGATCTCTCTCTCTCTCTGTGTATGCTTTTTTTCGTTTCTCTCTAAT…
ATHLNC0131	GO:0002376;GO:0006950;GO:0050896;	AGTTCACATATCCTAAACACACAAAAATCACCAAACATGACTTCACTTCCTTTCTTGTTTCGCATCAGCATTACTCGTCACAACTTCCATTTTCTCCATCTTCTTATACCCAAACTCCTTGGTCTTGATCCCACATTCCTCCTGCATCACCATCGCAAGATTGTTCCTTTTGAAAGCTGCATATATATGCATCATGGCAAAGAACACAAGCCCTGTTGATCCAAAGGTCATGACGAAGCAAGTGACAACCTCCCACATCCTATCACTTGTCCTCTTCTTCGCAGCCTCCTCTTTTCTAAGTTGTTCCTCTTTTCTAAGTTGTTCCTCCAAAAGCACCGGCGCCCAAGAGTGCTCATACTCGGAGTGTCTCACTTCTAAACTCCAAGAATGAAGATTTAC…
ATHLNC0133	GO:0007034;GO:0045184;GO:0015833;GO:0071702;GO:0033036;GO:0015031;GO:0071705;GO:0042886;GO:0008104;GO:0016192;	AGAAGAAAGAGACCTCAAAAAAAATCCGAGAAAAGAAGGGGCGCACGCGCGTGGTCAAACCGAACCAGCCAGCCACCGTAGATCTCTCAGATACCATCGGATCTTCTTCATCTTCCGATCTTTTACTCAGTGGAGAGAGAAACACGAGATCAAATCCCTCCCAACGCTACGCTGCGTTTTAGAGACGCAATCATCGGAAACCAAAGCAGATCTACAAAGAGGACAAGTGAAATTGAATTGATGAAGCCATCCTTCCAAACACTTCTTGTGGAACACGTGTCGACATTCCAGCTTCCTCACCTCTTCACCTTCCTTTAACTTCGACAAACACACAACACAATCGGAGCCGCCACCACCTCCGTCACCGCACCGGTACGAGAATAACCGATTCAAACTAAG…
ATHLNC0136	GO:0019748;GO:0071554;GO:0006790;GO:0050896;GO:0006950;GO:0030154;GO:0048869;GO:0051186;	TGAAGCATTATAAATGGGGTGAAGAGAGACGTAGAAGACTAAAGCAACCACTAACAGTTAGCTTCGTTTTCATTAATCTAAGGAAGGGAAAGAGATATGGAGGAGGAAGAAACCGAGAAAGAAGACGACGACGTTAAGAAGCACGTCGAGCTACGGCTAATGGAAGTTAGCTCGGTTCCGTTATCTTTCTCTGGTTCTGGTTAACAACAGATCAAGGAAGAAAACAAACGGCAAGTCAACAGAGGCAAAGGGAAGGCTACGCCTTTCTTCTTCGTATTTTCTCTTTAATTTTTCTTTCTGTTTTCTCTTATTTTTCCGGTGATGTGTAGATTCTCTAACGAGAAGTATATATATCCCTATTGTTTGTAATAGTTTTATGATCTTGTTGTTTCTTCTAAA…
ATHLNC0135	GO:0006399;GO:0034660;GO:0090304;GO:0006725;GO:0006139;GO:0046483;GO:1901360;GO:0044281;GO:0009058;GO:0016070;	ATCTTTCTCCTACATCCTACATAATCTGTGAATCTTCTTTCCATGTTTACACTGTTATAAAGCAACTTCAACTAATCCCGTTTTAAATATAAGCTATCTACTCTCTCTTAGCCATAATGGGAAACGAAGCAGCACTAAGATCATCAATGGTAGGTCTTGCAGTGGTGATGGTAGTTGTATGGTTATGGACACAGTCTTTAAAGAAGACGGTTGTTACTTACGCCGTCGGTATTTCTCTTATTGGCGGCATACTTTTGCCGGATTGGGACTTCTTTGATCGGAGTTTCTCTCGGTGGGGCTATCCTGTCACCGCCGAGGAAAGATCAGCCGCTCTCGCCCGCAAATCTCATCCTTCAAGGTTAGGTTTAGAGTGTACCCTATGAGGATGGTTTTATACGG…
ATHLNC0141	GO:1901564;GO:0043436;GO:0006520;GO:0006082;GO:0019752;GO:0016192;	AATTTTGATGCGAAATTTTCCAATTCACAGATTTTGTTTTTCCATTGTTTTGGATTTCTAGATTCTAGTTATATGTTGGTGATAGATTTTTCCTACATCTCGTGATTCTCAAACGCTTCTTGAGCTCTTCGTCGAATCGGGACTGTGATCGGGACTTGGTGGAGAAGAAGCGATGATAACAAGATCGAATCTAGCAGAACAGCTCAGGGAATATCAGATTAGATCAAAGCATGATTGGGCCTCCGTTTCTTTCTTCTCTTCCACCTCCAATTTCTCTTCCTCCAGGCAGGGTTGATGTTGTAGTCTTTGTCATATGGGAACTAGTGATGTTAGCACTCGTGGTGTTTTCAGCTGTATCCTTGTACTTCAGGCGGTTGCAACTTGCTTTTATCCTGCTTT…
ATHLNC0138	GO:0051301;GO:0022607;GO:0046483;GO:0006139;GO:0006725;GO:1901360;GO:0090304;GO:0034641;GO:0051604;GO:0016070;	CAAAGATTGGCATTATCTCCCTTTCCATTTTCACCATCACCATGAAATCATGTTTAACTCCCGGAAGATGTGTTGTTGCGTGAACCAACGTTTCATCAAGATCGAGGATGATTGTCCTTTTCATGTTGGTATATCCTGTCAGAGGGTCCTCGAGTTTCTCAAATTTTGTATAGCCATGTTTTGTGGCTGGATAGCTGATGGTGATGCCCGTGAAGCACCTGGAAACACAACGCAGAAGGCGACAATGAAACTTCAAGATGGACATTAATGGGTAATTTTTCTGTTGGTGTTTGTGGAACTTGGAATTTTCTGGGGTTTTTTCGATGATTCTTTCAGATGCCATTGATTTCTCACGGTTGCTTGGTTCCCCAATGAAGAAAACAAGTTTTGGTGAACAAA…
ATHLNC0142	GO:0016192;GO:0016071;GO:0006396;GO:0006397;GO:0090304;GO:0016070;GO:0006725;GO:0006139;GO:1901360;GO:0046483;	ACTCCTCCAGATGATGATGACGATGGAATGTTCGTAACATTCTCTGAATTAGGGATGTATGTAGGCATGTACCCTGAGTTCATAGGTGGTGGTGCTGGCTGCATTGGTGGAGGATAGTAAGGTTGTTGCATTTGTGGGTTGGTGTTGTTCATTGGAGGGTTAGGCATTGATGAGTCATTCACAGATTTGGGGATGTATGTAGGCATGTACCCTGAGTTCATAGGTGGTGGTGGTGGCTGCATCGGTGGAGGATAGTAAGGTTGTTGCATTTGTGGGTTGGTGTTGGTCATTGGAGGGTTAGGCATTGATGAGTGGTGGTTATATGATGGGGGAACTGAGAATGGGTTTGACTGGTCCATTGGAGCAAATGGATACTGCGATGAACCAGCCATGTAATCC…
ATHLNC0130	GO:0006091;GO:0044281;GO:0051186;GO:0050896;GO:0006950;GO:0005975;GO:0043933;GO:0065003;GO:0009058;GO:0006520;	CAATATTTTACGAATCATTTCACCTCAAATGTTTTTGGGACATTGAAAAGGGATAGAAAAAGGTTATGTCGTCAATCGTTCTTGGTTTAGGTTATCTCGAACTTTAAACCAACTTTGTCAAAGTAAAGATAACTCCAGAATGTGGAAGTTACACTAGTTAGTTGTCTTCTGCTAATTCGTACAAATGTGTAACTAAGACTCTGTTTTAAATTTCACAAATACAGAAAACAAAAACTATAGAATGTTTAAATTCCTTTGAAAATATGACATATACTCAATTATTGGACTGTGCTAGTTGCATTATGTCTTGTAGCAAGAAAGTGATATTAGAATGAGAGGAGCCTCCTTCTTCCACAGCCTTGTGAGCTGATTCTCCAAGCTCTTTGGCTCTTCTTCTTC…
ATHLNC0147	GO:0090304;GO:0046483;GO:0006139;GO:0006725;GO:1901360;GO:0006259;GO:0051276;	CATCTAAACAATATTGTTGCATCCTACCTTTGCATAATACCGGGTAGGGTTTTTGATGCACCTGATGGCTGCACGTAGTGCACTCAGGTACTCATTTGTAGGGTGATTGAGGAGATCCTGGTCATCAAATGTTTCATTAAGGACAGCAAAAAGAACATTGTCATGAAGAAAAACTGGTGATCGATGTGCCATATATATCCTTGTAGCGGTTGAAGATTGCGCTAAGCTGCATGCTGCTCCTTGTACTTAACACCCTGATCGTTTCTTCGTGATCAACAGCCTTACCAAGGATTTCATCATGAAGAATCGCAGCCTCTGATTGCGCCAGCATCTCATCAATTTCTTCTCCATCATATTTATAAGCAGACACCATTGCAACCAAGAGCTGTATATATCAAG…
ATHLNC0151	GO:0050789;GO:0050794;GO:0007165;GO:0002376;GO:0043412;GO:0036211;GO:0006464;	CTAACATTCATGAATAAACAAAACTCTAACCTGGACGCTTTTTGTATTTCCGGCATGCTAAAAGAACGCAGACCGCAGCAATTAACATAACGCCTATCACAGGTGCTGCGATCATAACTGCTAGATTGCTATGTGTTTCTACAAAAAGTTGGTAAGTAAAAACTTAAGTCAGTGAAGAAAACAAAAATGGAGAAGGAAACAAAGTGAGAACTACTAGATATATTTCACTCACTGAGTTCTGAATGAGCAACACGAATAAAAAGATCAATGCCACTTCCCAAAAATGATTGCATATCAACTAAATCACCACTCCAAAGCATGCATCCAATTCCTCTATCATATGCATAAGCTGTGCAAGAACAGTTATCTAAGCATACTTTAGGACAAACTTGTTCACTA…
ATHLNC0125	GO:0000278;GO:0006928;GO:0048870;GO:0051276;GO:0022618;GO:0071826;GO:0034622;GO:0051301;GO:0007049;GO:0007010;	TAGAAAGGATCTTCCTCATGCATACGTATATATACACCTATTTGTATAGATACACTTGAAATTCTACATCTACAAAGTCTAAATCTCCTTATTTTTGGGTTGGTTACTTGCTTTTGTGTTCTTCAAGTGCAACTCCACTTCTGGCCGTTCCATCCATGGCAGAGGCAGGATCTTTTCGTTCCTTCACCGCCTCAGATCTAGTTTACTCACCATTGAAGATCTAGATCTCCTTCCCTTCTTCTTGAGACGTTTTCCTTCAGGTCTCGGGATGCTGATTTGGTCTCACCGCCGTTCGTGGTAAGGAGAATCTTGGTTTTGATTCCTTTTGTGAGGGTTCCTAGTATCAGATCTGTTGATTCTATCTTTGTTTTAGATTTTGTATTTTTAATTTTAATTATC…
ATHLNC0149	GO:0006464;GO:0043412;GO:0036211;GO:0016192;GO:0006996;GO:0019538;GO:0044267;GO:0061919;GO:0006914;GO:0007010;	CTTGCCTTTCTGAAGTCATCCTTTTCTAGGTTCTCAACAAGCTTGGGTCCAGATGCGAAGAAACCTCGTCCTAGAGGACTGTAAGCAACAATCCCAATCCCAAGTTCCCTGAAGAAGGAAAGAGAATTTGAAGTTACATGATCGACAGATATTGCACCAAGAAAATCGGATGACATCTGAATACATACCTGCAGGTCGGAATGATTTCTTCTTCCACATCTCTCGTCCACAAGGACCATTCTATCTGCACGGCAGTAATTGGGTGAACAGCATGTGCTCTTCTGATAGTTGAGGCAGAGGCTTCAGACAAACCAATGTACTTT
ATHLNC0146	GO:0016192;GO:0051301;GO:0090304;GO:0016071;GO:0006396;GO:0006397;GO:1901360;GO:0006725;GO:0006139;GO:0046483;	GAAGAGATATTCCCAATCTCAAGAGGACCGCTGAAGTCTTTTCTTCGCAAGTCAAGTACTCAACGAAGGGATCATGAAGAGAGAAGAGGGAATGGATCCAGAAAATGAATTTTCACTAATATCAAAAGACACCAGTTTGGAGAGGCTACTCATGTTAGATGGGAGCATACCTTTCAACTGGTTAGAACCAAGGTCGATCCAGGTGACCGAGCTCAAGTTGAGTAGCACAAGTTGCAAATCTGTAAGTCGGTTTAGGTTGCCACCCGAATCTGGTCCTTCACTGGTGAAATCGTTATAAGAAAGATCAAGATGAGTGAGATAAGAAAGACTTCCGAGTGAAGATGGAATCTTTCCAAAGAGATGGCAAGTACGAAAACTTAAAGACCTCAAATATTTGAG…
ATHLNC0144	GO:0008219;GO:0002376;GO:0006464;GO:0036211;GO:0043412;GO:0050896;GO:0006950;GO:0044267;GO:0019748;GO:0006790;	TGCTGCTCCATTCACCTGCAATTCTTTTGTCTTAATATAAGTGTTCGTTTGCTACTTTTCATATGGATTACATTTACTAATATGCATCTTTAATATACTATACTACTTACTAACTATATTAAAACTTAATATAAGTTTTATCATCAATTCATCATTTCAATTATTGTATACGGATCAGGATATTTTGGTGTGTGCCCATTCCCTTTTTGTATACTACTTTTAGATAAGAAATAAGAGCCATATAAACTTCTTTATTTTGTTGTAGTTTTTTTTGTTCTGTTTTGGATAATTTAATGTTGTGGTTACTCACCATTCCTCTCCCACATCTAACATACACAACCTTCTTTCCATGAATCTTCCCTATTCGAAAACGTCTCCCTGTATACATAAGGTTATTAA…
ATHLNC0150	GO:0008219;GO:0061919;GO:0006914;GO:0002376;GO:0007568;GO:0007165;GO:0050794;GO:0050789;GO:0044267;GO:0043412;	GAGAATGGTCGACTACAGGCTTTGTATTGTGGCTTTCTACTGTTGCTGTTGTATTGTGGCTTTCCATTGTTCCTTTCCTGAGTTCAGGCTTTGTACTGTGGCTTTCCATTGTTGTTCTCTTGAGTTCAGGCTTTCTACTGTTGCTTTCCATTGTTGTTGTCCTGAGTTCAGACTTTCTATTTTGGCTTTCCACTGTTGCTGTCCCGTTCCCTCCAACACTAGTCCTTGCATTCCACACGCAGAGTGCTGTACAAAGCATATATAGTCAGATCTCTACCAAAAACCTCTCTTTTAATGAATGCTTGAGAAAAAGACGTCAAACCTTTAAGGGGCTTGTTAGGTCTCCGTGCTACAGGTGAAGGATGCTTTAATATCC
ATHLNC0154	GO:0050794;GO:0007165;GO:0050789;GO:0050896;GO:0006950;GO:0008150;GO:0065007;GO:0006464;GO:0043412;GO:0036211;	TGGGAAACAATCAAGATATCAACAAAACAAAAAACAAACAAAAACAGATAGACACAATCTCAAATCAAAATCAAAAAGGAAGGAAATAAATAATCAAAAGGATGAGGGTTCTTTCTTCTTCTAGTGCTCTGTTTCTTCATCTCGTGAAATTCGTTAATTTGTCATTTTTTTTTATCTTTTTAACTTAAGTATCTTTCTTGAAAAGATCAAGAACTCCACAACAATTCTTCCACCACGGCGTCTTTTCACCAGACGCTAGCAGAGGCTGCAAAACACATATATTCAATTGTTAAAACATGATCATGAGAATTACAATCTTTTGGATACTGGAAGGTCTCGGTTTGCCACGGTGCTGCTCGATGCTCCACTCACAAGATTGGTAACACCTCCAACAAGCTT…
ATHLNC0155	GO:0006399;GO:0034660;GO:0016070;GO:0090304;GO:0006725;GO:0006139;GO:0046483;GO:1901360;GO:0034641;GO:0071826;	AGAATTGACCCATGTTAATGTTTTGAGATTTGATCTTTTTGCAAGTTTTTTGGTTGTTTTTGTTATGTATATTTTGATTTTGATGCCTGTGATGGTGTTAAATATACTTTGAGAGATGCGTCTCTACGAAAAAAAAATCAACTCTGAGGCATTTTTTCTCTCTCTTTACACATCTGGTTTCTCTTATTTTACTGTGATCTTTGAGCTTATTAATGATTTGGTTTTGGTAGCTCTTCTAGCTTCTGATTTGATTTGGTTGCCTGATTTATGCAAGTGATGATGAAAAGACAGGGACATCAGAATCTCCTTGTTAGGAGATGAGAATGATGACTAATGTCTAGATGGGAATCTCTCTGATGCATATCTCACAGACTGTTTATCAACTTTGATCTAGTATTT…
ATHLNC0159	GO:0006091;GO:0051186;GO:0015979;GO:0050896;GO:0006950;GO:0009058;GO:0044281;GO:0044237;GO:0008150;GO:0008152;	TGAGAGAGAACGTAGGAGGATCTCCGGTAAGCGTTGTAAGCTGTTTCTCTCATGAAGATGTAACGTTCCTGGAGGAACACGGGAAGAGCATCGGCGCAAGTGTAGAACATTGTTGACATTGCGAATGCGAAGAACCCTAACCGCTCTTGAACTCCTTTTGGTGAATTATCCAATCGCCAGAATACGGTGGCTAAGATGAATCCGGTGACGATTACGGTGGCTAATCGCATTCCGAGTAGCTCCGGTTGTCGTCGGGAGTTGAGGATTGAGCGTCTGGTGAGAGTTTTGATTTCGATCCAGAACGGATTCGCGAATGCAGGGACGGCTAAGGTTCCGCCACCGTGGTTTATGACGGAGGAACCACCGCCGCCACCGGAGACTAGTTTTCCTCTGCTTATG…
ATHLNC0160	GO:0008219;GO:0002376;GO:0007165;GO:0050789;GO:0050794;GO:0044267;GO:0036211;GO:0043412;GO:0006464;GO:0019538;	GCAAGAGACTTGCCACAAGCACCTTTTAGTAAGTCAACATCATCAGCAAATGCCACATAGCCATCAGCTGTTATTCCCCAATACAATGGAACCTTGCCAACTTGGACCACAAAGGCGAAATCGCCACTTAGGTGAGCAACAACGTGGTTAGCCGGGTAAGGAGCTCTGTCACGGAGAGTCTTATAAGCCTCGATGACCAAGAGAACCTCGTTTGCGTTTTTTGCAAGCCCGTACTGCTGTTTCAAGCTTCCTAGGTTGTCAAGTGAGCCTTGGAACAAGCAGAATATTTCATCCTTAGCTCCAAATGATCTGTATCATTTCAGAAAAACATCTTAAGACAAGCCTATATGTATATCAACAAAGTCCAAATTAACTGAACTTGAGCAAAATATAGAGAAT…
ATHLNC0157	GO:0007049;GO:0051276;GO:0007010;GO:0051301;GO:0048869;GO:0071554;GO:0006259;GO:0006996;GO:0030154;GO:0000278;	CTGCCTTGTTTGAGGAAAGTCCTGCAACAAAGTGGTCTCTAACTTGAGGGGTTGTGAAAGGGAACTTATGGTTGACCATGGAGTTTAACCAAGAAGCTGTGCCTTCACGGTAGAGAGCACCAATGGGATCAGAGCGGGTGTTGGAAAGTGCCTGAAGAAGGTTCATGTGAGGATCAAACCCTGGAATGCTACTGGGAATACTGACTGTACCAAAAGCTCCTCCAACAGTTCCCCACCATCCAAGCAAGCCCCATATCAATGTAGGGTGG
ATHLNC0168	GO:0043170;GO:0044260;GO:0036211;GO:0006464;GO:0043412;	CTGGAGAGCTGTGTTCTTTCTGTATTTCCTCTTGGAGGTTATGGCACCCATGGAGTTTGCTATGAACGAGGTTTGGTCACTTCGATTAGATACGCGAATATGACGCAGGGTGCAGAGATGAGTAGTGCATGATGCAGAAGGACGAAAATTCGGCATGGGCAGATTCAGGCAGGGAAGAGATAATTATAGAGTGGTCAAGAAGAGAAGAATAAGCTGGAAAGGGAAGAAATGGTGGAATCCGGCCGGCGCTTCTGGTGATTTGGCATATGAGCAGTGCTCGAGTGAGCTGGGATGATTCGAGCTTACCAGTAGAGTGATGGAGACTCTATGTCAAAATGTAAATTAAGGACCACTTTGGAATGTTATTTTTTGGTCAAATAGTTGGCCTGATTTGTATGC…
ATHLNC0176	GO:0009790;GO:0007275;GO:0032501;GO:0034641;GO:0034622;GO:0071826;GO:0022618;	ACTCACTCCGCCGCCGTCCCTGCTTCCACCACATCCTCCGATTTATGATTGGATGGGATCATCGAGCTGATTCGATTGCAAGAATGCAAGTAAGAACAAGAGACTGATTGAGAATTGTAAAAACCGGAAATTTGGGTGATGCTTTGAAAGTGTTTGACGAAATGTCTAAGAGAGAAGAACAACTTGAGGTATGGAACAACTGAATTAGTCAAGGCTGGATAATGACTAAGGTAACATCTTTATAGTCTCTGGCTAGCTTTTGTTCTCTCTGTTTCTCGTACTTTGCATCAAAAATCAAACCGCATTAGTATCATCTTCTCTTAACTTCACCAACTAGCTAAGTCTGAGTTCCAGGCCTTTCTCTGTGTCTGCATTACCAAGCTTGCATAGAGATTGAAT…
ATHLNC0184	GO:0006928;GO:0048870;GO:0044281;GO:0009058;GO:0040011;GO:0051301;	ATCCCACCGTTTCTTAAGACTCTCTCTCTTTCTGTTTTCTATTTCTCTCTCTCTCAAATGAAAGAGAGAGAAGAGCTCCCATGGATGAAATTAGCGAGACCGAAGTTTCTCCAAGGTGATATGTCTATCTGTATATGTGATACGAAGAGTTAGGGTTTTGTCATTTCGAAGTCAATTTTTGTTTGTTTGTCAATAATGATATCTGAATGATGAAGAACACGTAACTAAGATATGTTACTGAACTATATAATACATATGTGTGTTTTTCTGTATCTATTTCTATATATATGTAGATGTAGTGTAAGTCTGTTATATAGACATTATTCATGTGTACATGCATTATACCAACATAAATTTGTATCAATACTACTTTTGATTTACGATGATGGATGTTCTTAG…
ATHLNC0169	GO:0007059;GO:0000278;GO:0007010;GO:0051276;GO:0007049;GO:0006259;GO:0051301;GO:0006996;GO:0048869;GO:0090304;	TAATCGTCTCCGGTCTCTCCATGACATCTTTACTTCTCATTCACACTCCTTTCTCTGGGTATCACTTCATAACTCTTCAAGCTTCTTGCAAGTTGTTCTTGTTAATTCTCATCAAGACAACTAAAAATGTAGATCAATCTGACAACTTGAAGAAGTAGAAGCAGCATGAGCATTTGAATACTCTTCTCCCATTTCAACAACCCTTTCAGAATCATTCTCCGGCAAATTTATTCCCTCATCTATCACATGATAACCCGTGTTTCTCGTGTCAATCTTGACGTTGTTTTGATGAGAAGAAGAAGAAACCACGGCTGCAGCCTCTTCATCATTGCTAAGCTGTGAAGCAACAAATTTATCGAGAACTCTCCAGTCAGTAGTCATTTGCTCTACTCCTTGATC…
ATHLNC0186	GO:0008219;GO:0065007;GO:0050789;GO:0050794;GO:0007165;GO:0050896;GO:0006950;GO:0002376;GO:0007568;GO:0008150;	ATGAAATCAACGAGTGATGCAACTTCTTCTTTTCTTGTATGTTGAAATGATTGTACCCTTTTTGCAGTGTAGAGTTCAACAACTGTCATCTTTCGTACCTCCCTCCAATATTTGGTGTAGGGACAAAAGCCAATATCTTTTAAATTGTATGTAAGTCTTGCAGGATAAGTCATATAAGGCCGCGAACAACATTCTGCGTCAAATGTTTTTAAAACTTCCTTTACTGTCTCTGGTGTAGAAGCCACAACAGTAGACACACTTCCAAACCTTAGAGCCATTAGAGGTCCATATTTTTCGGATAATTTGAACATTGAACTATGAGGTTTAGATCCCAATTGGTGCAAGTTTCCAATAATAGGAAGTCTTGGGGGTCCGGGAGGTAGATTCTTCTTTGTCTTT…
ATHLNC0188	GO:0061919;GO:0006914;GO:0044267;GO:0019538;GO:0007568;GO:0036211;GO:0006464;GO:0043412;GO:1901564;	ACTCCGTCGACTCGACGCGCCACGGCTACTTCCTCTCGCTGACGATCCAGTCGCTAAACCCTCCGCCTGAGACAGAAGGCTACTTGTTCCCGCTGCGACAGGATCAGACACGCTCTGTCTCCAACTACCAAATATTCGACCGCTACTCGAAGATCCTCTCGAAGATCCAGTCGTACGGAATCTCTCAGATTCGCTGCTGTCTTCTCTCACAACTCTCAGTGGATTCTCCAAGGCTTGTACTATGTGTCTCATAAGCGGCCGTCTCGTTGGTTTTGGGTTAAGACAAGATCTAGCGACGATTGCCATTGCCCAGACTTCTTCTAAGAGGTCTTCGTCGACCAGAAGAGATTGGTCTAGAATGTTCATTACGGGTTCTTTCTCTTGCGATGAAATGTAAGG…
ATHLNC0177	GO:0006399;GO:0034660;GO:0051276;GO:0006996;GO:0051301;GO:0006259;GO:0090304;GO:0007049;GO:0046483;GO:0006139;	TCAGGACAAGTTAGCATTCAGAGAGGCTAAATCTATTCCTGGTCATGATTAATGATTAGGGTTATTTACTTTCAGATCCGTTTGTTTCTAAAAAATCAAACCAGATCTGCTAGATCTGAAGCTAGTAGATCTGAGTCTTTCAAACTACTGCTATATTTATGTTTCTTGTTAGTACAACTATTAGCCTTAGGGTTTCGTCATTACATTACTTCAAAGATTTAATACTTTATATTTATAGATTCTCATATTTTTCTTTCTTCTTTCTCTGGTTGATTGTTATTGTTCTATCCAC
ATHLNC0189	GO:0006629;GO:0008150;GO:0048869;GO:0030154;GO:0000003;GO:0048646;GO:0032502;	CAAGTTTAAAGAGTTATTACACATAATTTCTTCAAGCATTTACTAAGTCTCAATGCATTTATTTAACCATGTCGTAGGTTTAGCAGATAGCTTTGATTACAGGTAATATGGAGAAACAGACAGAGACACAGAGGATTACAAGGAGCTAAAAGAGACTGACAGAAGAGAGTAAGCAAAGCCTGTTTCATTAACCTTCAAACCGGGATCTCACACGTTTCACCGTCTTTAGTCAGTTGTGCTTTTCCGCCTTCTCTCGTTGTGTCCAGCTAAGCGTCTCCTGCAACTCCGCTTGGCTTCATCAAACTCACTGAGCGCGTGAAACCTTAAAAACAAAAGCTGCTGCATTGTTGGCAGAAACGTTGGTGAAGACCAGAGATCCGAACATGAGGAGCTTTGGCA…
ATHLNC0191	GO:0000278;GO:0051276;GO:0007049;GO:0007010;GO:0006259;GO:0006996;GO:0051301;GO:0007059;GO:0090304;GO:0016043;	ATGAAAAAAAGTTGGGAGAACTTTAGAGACAAAAGAGTGGTTCGAAAACGTACTTTGTACAGATCTGAAGCTGGAAGGGATGTTATTGTCATCCATGTGAATGTCTTCGTCATCGTCCTGAAATGGAGGGTCCAAAACTGATACTGGGCTGCTCTGTTCTTTTTCTTCTTCCTCTTCCTCCATTTCTAGTTTCTTTAGCTTCTCTACTTCATAACTCTCTTTTTCCATCTGTTTTACACATAATGAAGTACTTTAGGATCGAATAATTCAACTTCAGCTTAGCTGCTAATTTGACTGATTGAGTTAGAATACACAGACAAAGACAAATATTTTGGACTCTATTGCTAAATAATTTTTGGTAGACAAAAACCAAAAACACAAAAACAAGAGAGTAAGATT…
ATHLNC0197	GO:0019748;GO:0030154;GO:0048869;GO:0071554;GO:0005975;GO:0032502;GO:0008150;GO:0009056;GO:0006629;GO:0040007;	AGAAAACACATAAATCCATGAATCATGCATGTTTCAGCGATTAATCACCCAAAAGTAACAGAAGAAACTTGTGCTTGACGAAATCAATGCACATTAAGGCTTCGCTAGCGAGTCTTTCGATGATGCCACTCCTTATAAGAGGGAAAAAGAACCAACCACTCGTCACAACAACAAAACCGACCGTCAGAAGACGTGACACCGTCGGACTCACTCTCCACCATCGCCGCACAAATGTACTCTTCTTCACCGCCACTTCCGCCACCGTGCAAACTCCATGTAACAAAAAGAACCAAGTGACTTCCCCTGTAGGAACCTCACGGGTAAGATAGAAGAAGAGCATCTCATGAACCGCACCGGAGACGAGAAACGCTGCGAAAACTCCCAAGAACATAGCCTGAT…
ATHLNC0201	GO:0007034;GO:0008150;GO:0061024;GO:0045184;GO:0033036;GO:0008104;GO:0015833;GO:0071705;GO:0015031;GO:0071702;	ACCATTCACCATCATAACGATGTGTGGTCTTATATATAGGTTTTGTCGATCAGAAGAAATCTTTAAAAGTAGGAAGTTTGATTTCTCCCTTACTAGAGATAGGGATAGTAAATTCCCCTACAACAGGAAGGTCGATGGTTAGACCGATTTGGAGCTCGTAGTCAATGTCCCAGTCCACACCAACGTCTCGAGCCAGGTTAAACAGTATACTATACGGCACCACCACGGGAATATCAAGAGCCGTCATGTCCTTAGCTTTCAGAGAACCCGGGTGGTTTTACCTGCCGGCGCTGTGGAAAGTGAAACTGATCTCACAGATCGGAATCGAATGACTGTAAGGATTGGTGACAGAGACTTTGGCCAAGTACTCAACTGAGTCACGGTTCACGTCTTTGAGGT…
ATHLNC0205	GO:0030154;	ATCAGCTACATCTTCCACATACGTTATCTTCCCTTCTTTAATGCGCGGAAGCACCAACTCCAAGAACTTTGGGTATTTGTCGTAGAAATCAGCCACTACAAAGCCTTGAATGCGTATTCGTTTGTAGATGATATTGGATAGGTTGTGTACACCTTCTTGATTTTCAAGATTGTACTGTGAGATCATTCCACAGACAGCGATACGCCCGTGTGGGTTCATGTTTAAGAGCACTGCATCTAGCATTTTGCCTCCTACGTTCTCAAAGTACATGTCGATGCCCTTGGGAAAACACCTGGGAAAAAGAAGAGAATCTCTCTTAGATTAGTAAGAGCACAATTGATTAGATATCAATCAATGAAGATAAACTCGTTTTTTCTTCGAAAAGAGTTCTAATTGCGG…
ATHLNC0206	GO:0071554;GO:0005975;GO:0009056;	CCATGTAACCTCTGAAAGCTCCTTGAATCTTTGTTGCAGAAGCATGTTGGACCGGAAGCGTTGGCTCTGGTCTATAAACAATCTCCCGCCGCTGCACAGCCCTAGGAGAAACCGATCTTGGAGAAGGGGGCTTAGGCGTAGTGGGTCTTGGAGCATCCAATCTTGGCGGGTCTGATCTTGGAGAAGGCGGCTTAGGCGTAGTGGGTCGTGGAGCATCCAATCTTGGTGCGTCTGCTAGTGGAGAAGGAGGCCTAGGCGTGGTGGGTCGTGCAGCATCCAATCTTGGTGGGTCTGCTCTTAGAGAAGCAGCTCTTGGAGAGGGAGGTCTTGGAGTGTCCAATGTTGGTGGCTCTGCTCTTGGAGAAGGCGGCTTTGAAGAGATGGCTTGTGGGGAGGCAC…
ATHLNC0209	GO:0006950;GO:0050896;GO:0008150;GO:0042592;GO:0065008;GO:0044281;GO:0065007;GO:0055085;GO:0071941;GO:0006629;	GGGGGTTGGGTTTCTTCTCCCTTCCTACATCCTCTCTCTTCTCTTTCTCTACACTTTCATCTAATGGCCGGCCTGAGATGGAGAGAGTGGTGGAACACGATGGCCTTCCCCACCCGGCGTATCTGGAATCGTTTCACCGTTCGCGTCGGGTTTCGACACAGCGGGGACTTTTGAGGTTAGAACATGACGTGAGTTCTTGCGAGTATGAAGACATACACATAATGTGGAATTTGTTACACAAGAATGAAGATCTTACACGCGTACCAATCCAACAACAACAACAACAGAGGAAGAAACCTTGTTGGAATCTTCTTGGTTCGTATCTTTGCCAAAGATTCTGATCCGTTTTATGATATAAACCAAACCATTGTTGTATTTGAGAGAGCCTTGACGGGTCCC…
ATHLNC0212	GO:0006914;GO:0061919;GO:0016192;GO:0044267;GO:0019538;GO:0036211;GO:0043412;GO:0006464;GO:0044248;GO:0043170;	AGTTGTGAATCCTCTTAGCTGATGTTAAAGTGTTGGATAGAAGCATGGCTATGGTCATTGGTCCTACACCGCCAGGAACAGGTGTGATGGCTGATGCAACTTTGCTAGCCTCCTCGTAGCAAATGTCTCCAACCAATCGATATCCACGCGCAGCACTTGGATCCTGCAATTCATATTATGTACATGTATGAATGTTGCATACTGGTTGATTTGAAACTTATTATATCACTGAATTACGCCATGACCATATGTCAAAAAGAAAATTCCACTCACCTCAACAGGATTAATCCCAACATCGATGAGGACTGCGCCCGGTTTTATCCAGCTTCCTCTGACCATGTTTGGCTGTCCAACAGCTGAGATTATAATATCAGCTTCTCTTGTGATTTCTTCAGGGTT…
ATHLNC0213	GO:0016192;GO:0042886;GO:0071705;GO:0015833;GO:0045184;GO:0015031;GO:0008104;GO:0033036;GO:0071702;GO:0009653;	ACCATGGAGATTGTGTCTCGAGACTCTTCTTCTTCGTTGTCTGTCCAGTAACTCTTGTCTTCCATTGCCAGATCATCGTACTCTTCATCTGACTTTGTCGATTCCTCATCCACCGATCCAATCTGGTTTAAGATTACATGTGAGAGTCGTAAAACTATACCGAAAGCTACACTAAAAACATGATAAATGGCATTAACATCCTCCCAATGACTAAAGATTTGGTTACCTCGTCGCGGTTGCGCTCGTCATTGTTATCGCTGAGATCTTCATCAGAATCAGGCTCATGAAAATCATCGTCGCCTTCTTCATCATCTTCATCGCTCCCATTCACAGACTGCTCCTCCATCAGCTGCATGGAGGATATGTGGTAAGGAAGGCCCATCAGATGTCCGAGGCGAA…
ATHLNC0171	GO:0007165;GO:0050794;GO:0050789;GO:0043412;GO:0006464;GO:0036211;GO:0065007;GO:0002376;GO:0044267;GO:0019538;	CTCTGCTGGTGGATGGACTCTCGTTCCGTTTGGTTGCCCAACTATCCCGAGTTTGATATCTTCTCTACCTCCTTGGGATGTGTTGGATTCCATATCAGAAACAAACTGGTTTGTAGTACCTTCTATAACGAAAGTCGGTAAATCGTTAGATCTCATGTTCATTTCAGATTCACTGTCATTAGGCTGAGGTGAAAGAAGAAATGGGTAAGTCCCATCTTCATCTGAAGCTATCTGCCTCATCTCTAAAGATTTAATCAGTTGTGTTGCTTCTGCTATGAGCTTTTTACTCTCTAACAACGATGCTTGAGCAACCGGGCTTTTCAAAGCAGCAATCTCGAGGACTTTCGCAGCTTTCTCAGCTTCCGAGATCAAAAGCCTGAGGCGAGAAAAGGTTAATTC…
ATHLNC0200	GO:0051276;GO:0007049;GO:0006259;GO:0030154;GO:0048869;GO:0006996;GO:0071554;GO:0005975;GO:0008150;GO:0051301;	ATTTGAGCATATGTTCTAGAGATTCAGTCAGAATATGAATGCTATACAATCTAAACACTATAAAGCAACCTGGTCATGAGGTGATCTACGTACTCTCTTTGGACGTGAAAAATTATATCAACGATCAACAGATAATGGCATCATGATCGAACCGGATTCAGGCACATAATTACCATAATTAAGCTGCTGATTAATATTGCTGGCATGTTGATATGCTTTGCAATTTTTGACCACCTAATCATAATGAAGGATAATCATCACGAGTTGATAAACTATATCACTTTTTGTTTGAAAAAAAATATATTATGTTTTTGAAGGTTCGATCTAGTTGTTGATGCAATGAAACAGCTACATCTACGTCGAGCAATAAAAAAAGGTTTGCATTGAGACTTTGTAAGC…
ATHLNC0182	GO:0051169;GO:0006913;GO:0006399;GO:0034660;GO:0051276;GO:0007049;GO:0051301;GO:0009790;GO:0007275;GO:0032501;	AACTAATCATGACAAGTAAAGGAAAATTCATGGTAGCTTCAAATCTTGAGAGCTCGTGTGATTTCCCAGCAAGTGTCGTCCGTTTCATGACCGGAACCCAAATTCCGGCTACCGCTGTTTGCTAAAATCACTAGAAACCATTCGTTCTCCAATGAAGACGGATACATTAGCTGATCATCCTGAACCACCAATAATTTTACATTGCTTCTTTTATTCATTCATTTTACCGCCATATATTAGCTACTATTATAACCAAATATATATAATAACAGATTGCTTTGTTACCTCTGGGAGGTCACAGAATTCATCAGGAGATATTTGAAGTATAGCTGATGCAGACTGACCAGTACACCACGCGTATAGTTTGGTTTCCTCGTCTGCAAGTGTTATCGTTATGTG…
ATHLNC0190	GO:0071554;GO:0030154;GO:0051186;GO:0019748;GO:0006629;GO:0048869;GO:0005975;GO:0034330;	CAAAATCAAAAGACATTTATTGTGGACGACCAGACTTACCAACAGCATTTTTCTAGTTAAAGAAAAAATATGTTCTTTCACACCTAGCTAGTGATGATCGTCGTAGAGCATATGCACAGAATATCGTATAAAAATATAATAATAATATAAGATGTCAAAGAGCATGAACATCGTTATCTAGGAACGTGTTTTCACGTCCAATAATAACCCAGTGAATACAAAAGACAAGGTCAATCTCACGTAAGTAATTTAAAATTTAGGTGACAGCTTGGTTCGTTGACAAAAAAAAATTGTATGGAGAGAGAAAATAATCAAAACACATTTGAGCCGGCCATTGGGTTTCTTTTTAAGTATCTTGTCCTTTGCATAAACTAATAAGGTTCACAAATCAGGAACATT…
ATHLNC0215	GO:0071554;GO:0005975;GO:0048869;GO:0008150;GO:0007010;GO:0006464;GO:0036211;GO:0043412;GO:0071704;GO:0044238;	AGAGAAGAAGAAGAGAAAAGGTTTACTTGTACGAAGTCGGTGTAGACCGCTGTTTTCAGCAACTCGCAAAGTGTAGACTTGAAACAGAGAACACCAATGTTGTTGTTATCATGATCATGATTGTGATTAAGACACATAGTCCAATAGTAATGGAAAGAGAGCTCACATTACACTTGGGAATGTCGGATATGCCAGCATGAGGACCTCCTAAAGATATATAGTTGAAGACCGGAGGAGCATTGTCACAAAACTCGATTAGACCTCTAGCTACCAAGTTTCCTTGAGACTGTGCAACAATGTTGTAGCCTTGACTCAAATCCTTCATCTGTTTAACTTTCTCACACGCTACACTCGCTTGTTGCGTAAGCGGCATAGTCACCGAATCTTGCTCTCCATTTC…
ATHLNC0199	GO:0000278;GO:0007049;GO:0051276;GO:0007010;GO:0006996;GO:0071554;GO:0030154;GO:0051301;GO:0006259;GO:0048869;	TAACATTATACTTCTTCTGTAGCCGTATATTCTCGCATTACTTCAGTTCATGCAGACAATTTCAGAACCAGAAGAAGCTTCTTACGAAGACAATACAAGTTACAACAACGACCGTTTAAGAACACTAGTAGATAAAATATCACTAACTAAATCATCAACCAAAGCAGAAACAATCTCTCCTTCCATGTCTATTCCTTCCTCAAACATCTCTCTTTCATAACCAATCCATCTCCCTTCAAAACAGCTCATGTCATGATCCACAAGCTCGTCGATCATCATCTCTCTCATCTTCTTCAACCCTTTTACTTCTCTGTTCACTTCTTCAGCCAACAAATCTCTATGTTCCAACAAAATCCCACCTGACATCATCATCCCTTTGCAGCTTCCAATTAACATCCT…
ATHLNC0208	GO:0051186;GO:0019748;GO:0071554;GO:0005975;GO:0030154;GO:0006629;GO:0034330;GO:0048869;GO:0040007;GO:0009056;	ATTTTTATGAATAAACAAGTGTGGTTTGACTTTGTATGCAAAATTGCAAACCAATTATGAGTCGTGTCTCTAAGGAAAAAACAGTAGAAAATTATATATATATATATATATATAGGAAGATCGAGCATCATCTTCAAAACAAAACCAAGCTTCTTATCATTAACGAATCTACTCTTCTCACAATTCCTTGTTTAGTTATTTCTCAACTATGGATTCTTCCTCTGGTGCACCAGCAGTTCGTGGGTATCCGGCCCAGCAAGGCTACGCCAAAACGGATTAGGACCAGCAATATAAAAGGGACAAAAGAACAAGAGGGCGATAAATCAAACACGGAAGGTTCGAAGAAAAAAAAGATACCAATCACCAAAACGTGAGAAAGTCGAAAGATGAGGATGCATG…
ATHLNC0217	GO:0051186;GO:0044281;GO:0009058;GO:0019752;GO:0006082;GO:0006520;GO:0043436;GO:0006399;GO:0034660;	GACCAATTTAGTTAAGAGTGCACTCTCTTTCTGACCAATTTAGTTAAGTGGGCTTTTGGGATTCGATCCAAATCGGAAATTTTTATGTTTAGTGGTATGTCCCCAATGCAGAGAGAGAGCTTCTTTTATGTTTGCTTGCTACTAGTTTCTTCTTCATTATGCATTTTCAGTTGATGATTTTTCAAAATCAAAAGATTTATGCAGTCAAGAAACTTTTGTCCAAGAAGAGGCGTTGGGCTCAACAGACAACAGACATGGTCAGGGATCATCAAAAGCTTTGTTTCATGAATATCAAGGCATCAATGAAATGGTGGTTTAGCTGATACTTTGGCTATCTGATCCTCCATTAGCCGCTCCACGTCAGGACTCATATCGTGGACCATTTTAACCGACTCGGAG…
ATHLNC0221	GO:0007568;GO:0036211;GO:0043412;GO:0006464;GO:1901564;GO:0019538;GO:0044267;GO:0006950;GO:0050896;GO:0044260;	GTGGAGAGTAACTTACAGCCACAAGTTTGAGAGTCTGATCTCTATCCAATTTGAGCCTCACCAATTGCGATCTCCGGTTCGAATTCTCTGCGTCCACGAAATTCAAATTCGAAAACCGAAACGCGTTTAACGAGTAACCAAGCACGTCGATGCCACGCGCCCAGAACGGTTTATCCCCTTTCCCACTCGGAATCAGCTCCTCTATCGCCTTACCTAATCCCACCGCCGTCTCCGTCGCCGCCACCACGGGACCGTTTCCGAAACCATCAGCCGCCGTCTCTTTCATAAACTCTCTCAGAAGCGTAACCGCCGCAGTACGATCGACCGCCGCCGTGTTCAGCCGAAATGTGAGTATCCGTTGCTCTCCGTCGTCGGTTAGATCGTAGAGACTGACGATAA…
ATHLNC0222	GO:0007049;GO:0051276;GO:0007010;GO:0051301;GO:0030154;GO:0006259;GO:0006996;GO:0090304;GO:0048869;GO:0006139;	CTTTACCACAAGAAATACCATACTTAAATCAGTCAAATCTTAATCAAACTTCAAACTTTAACAACTGTATCTGTCTGAGAAAATTCACAACAGGAACCTGAATTCACAACCCTAAATTTACGTTTGTTATGTTCTAAAATCACACCATAAACAAAAAGACAAACCCTTGAAAAGATTTCAAACCCATCTTTCTTGCACCTCAAGCGACGTCTCCTCTTTAGACCCGACGAGTGTGGTTCTCCTTTTCATCTGAAGTTCTACTTCCACTTGCCCTACCCGAATTGCTCTGCACAAAACCACTATTGCCTCCCGACTCACTTCCGTTTTGATCAGCGTTTCTTTCTCTCAGCAAGTTGCTGCCATTTGAAGACGCTGACCTCATTGCCCTCGGTAGCTTCA…
ATHLNC0198	GO:0007059;GO:0051276;GO:0048870;GO:0006928;GO:0034622;GO:0071826;GO:0022618;GO:0007010;GO:0007049;GO:0051301;	ATGGCCAACTCCAAACGTTTGTTTGGTGTTGTAAGAAGGAAACTTCTCCGACGATCTCAAAGCAGAATCACAATCATTCGCTCTTCAGCTCCAGAAACAACTCGAGAAGAGATTGCCGCCGTTAAAATCCAAGCCTTTTTCAGAGGGCACCTGGGGCAAGAAGAGCGTTTAAAGCATTGAAGAGTCTGGTGAAGTTACAGGCGGTGGCTAGAGGAGTGCTTGTGAGGAGACAAGCACGAATTGCTTTACATTGTATGCATGCTCTTGCTCGCTTGCAGGTTAGGGTTCGTGCTCGTCAGCTTCTCTCTCATTAA
ATHLNC0223	GO:0044267;GO:0019538;GO:0034645;GO:0006412;GO:0044271;GO:0043604;GO:0043043;GO:1901576;GO:1901566;GO:0043603;	AAAGAAGTTCGTTTTTAGCTATAAAAAAAGAGTTCATTTTTAGCTAATTAACTAGGACTTCTGTGAATAAATTTCACACAGATTCTTATTGATAATGGCATAAGTATATGTGCACACACAAAAAAAATGGCATATCTATTATGTACATGAGGACCAAATGTATATATATATATATATATATATGTCAAGTAGAAAAGAAGAAGACGAACCAAGAATGAGAGCGGCAGTGATCCAACCACCGGTTTTGGATTTGTCGGCAGGTCGTCCTTTGTAGTCTACGGCATCAGCCACTGTCCAACTCCCTTTGCTCTCCTGAAAACAACGACGTACGTCAATCCAAAGTTCCCGAATCTTATAACCAATAGTTTACGAGTAAGAAGAAAACCACAGAAGCAAATA…
ATHLNC0225	GO:0006914;GO:0061919;GO:0016192;GO:0016071;GO:0006397;GO:0006396;GO:0044248;GO:0043170;GO:0036211;GO:0043412;	GAAAATCATATGCAAAAACTACACATAACAACAAATTGTGGTAACTACACTAACTCACCAATTTACTATACACAATATTGTTCCTGAAGCAGAGCAGTGAACAGTAACGTCCATTTCTTATAAACAAGCCACTTTTTCATTTATAAAATATTACTGCATCCTTCAAAAGACAAATAAAATCGACAGGAGATTAGAAGATGAAAATGCAGTTACTTACCACCTGTAGCACCCCAAGGATTAGGAAGTGGATTTGCATTCGGAATAGTCCCCGTTCCAGCATTTGGTGTCGAAGAATTATTAGAAGCATCACTTCCTTGCGTAGTGACCCCCTGGTTTCCCAACAGAGCAGCAAATGGATTGGAGCCTGTATTGTTTCCAGCATTCCCGGACATAGTGGTA…
ATHLNC0239	GO:0061919;GO:0006914;GO:0008219;GO:0002376;GO:0007165;GO:0050789;GO:0050794;GO:0036211;GO:0043412;GO:0006464;	CTAAGAGGAATGTTGATCGGTTCTCGATTTCCCCAATCATATTGTTCCTAGCTGCTGAAGAATTACCAGTTCCTGAAGAGATCAAAGAAGGTGCACCTTCTTTCTTCGATTCACGTTTCATCAATGATTGATAAAACTCAACAAGCTCAGGAGCTCGGTGAACTTTGTTCCCGCCTCCCGCTCCTCTTCCAAGTGCTCCAGGAGGAGGTGGTGGTGGAGGTGGTCCACCGCCAGGTGGAGGAGGCGGTCCACCGCCAGGTGGTGGAGGAGGTGGTGGTGGACCACCACCAGGTAAAGGAGGTCTTGCTGAAGGCAAGTTAGTACTTTTACCACCTCCAGCTGATCTTGGAGGCGGGCGAGGTACTCTAGGAGGTCGTTTCTCAATGTCTACAAGCTTCA…
ATHLNC0247	GO:0043436;GO:0019752;GO:0006082;GO:0006520;GO:0044281;GO:0051186;GO:0034660;GO:0006399;GO:0009058;GO:0015979;	AACAGGTCACACTCCTTGCTGAGGTCAGTAGAGGACGGGAGTGAGTCTAAACTTTTCATCAACTTTTGTTCCCACATATAAATAGCCAATCGATCTCTCGTTCTCTTAACAAACTTTTGTGTCTCGTATTTTCTCTTACATCACTTAATTTATAATTTCCTTTTCCCATTTTTTTTCAAAAAAGGAACTATGATTTCTGTTTCTGAATTTGTTCTCTGCATAGATGACAATGTTAGTGGTACGTGCATGAGAGGTAAGGTCGTTATCAGTGATCAAGCATTTGTGTATGCTCAATCTGTTTATGTAGAAGACGGTGACAACGATGATGACGATATCTATGATTATGCTCCAGCAGCATGAATGGATCATATGAAACATGATTTTGTACCTTTATATATT…
ATHLNC0243	GO:0007010;GO:0007049;GO:0051301;GO:0051276;GO:0048646;GO:0071554;GO:0030154;GO:0006996;GO:0006259;GO:0048869;	ATGTCACAACCAAAAACAAGTGGAAGAACTTTTGGATTCCTGAAACCATTTATGCGGCTGTGTATGTGCTTTGACGTGGCGGCGGAAGGTGAGCAACGAGGAAGATCTAAGAAAGTGACAAGGAAGAGCAGTTCCATCCACTCAATAAAATCTTCTCCGGCTAATTCTTCCGGTTGTAGTTCGATGGTAGAGGAAGACAGAGATGAGAAGATTAAAGATGTTATCCTCTATTGTAAGATGAATTCACCAATTAATTTCCGCTGA
ATHLNC0246	GO:0000278;GO:0007049;GO:0051301;GO:0071554;GO:0016192;GO:0032989;GO:0009653;GO:0000902;GO:0008150;GO:0007010;	CCAAAAACATAATGGTGGTGTTGGCTCTTCTTTGAAGAACCTCTCGGAGTTGGAATCCGCTGTCTTGACCAGCGGGTTCTCTTATATATGTAAATAGGGCAACTCGGATCCTTTGGCATTTCCTCGATGTGGGATTGAAGAAGAAGAAGATGTCTGTATCTTCTTCCCTTTGAGAGTTCTGATCAAATTGTGTTGGTTCATAGTTTCACTTTTTCTGGTCAGAACATTCTCCAGCTGATGATGAGCTTTTACAATGGGGACGACACAAAATACTGCATTCTATCTCCGATTTTGCTTCACCTCCGATCAGAATCGCCACTATTATCATCACCATCATCAACATCATGCTCAAATTCTTACCCATTTTTGTTGTATCTGTTTGTGTGTGTTTTTTTCTTT…
ATHLNC0250	GO:0006629;GO:0030154;GO:0048869;GO:0006928;GO:0048870;	GGATCTCCCAATTTTTCCAGTGATTTTTCTTCTCTTCAGCCAAATGAATTGAGCTCACAAAACTGAGAGAGTGAGAGATTATGGCGATGCCTTTGGAAATGGCGATGCTTTTGACGAAAACGGTTTGGTTTGCTCTGAGCGGCTGGATTTTAACATGTTTGTCCATCGCCGACGAGATTGCTGGTTCACTCAGAAACCGAGAAGTTGGTCCTCCTTTACATCTCGCATGATCACATTTACATTCTTCACCTCTTTCCTAGCTCCTACTCGATTTTCAGCTTTTTTTTTTCCGGTGTGAATCGTCCCAAAAGATTGAAGAGTTTGGGTTTATAGAGGAGATAAATATATAGGTATAGGTGATTTGTTTGCTCATAGATATATTATACGTGTTAATTATTT…
ATHLNC0256	GO:0009056;GO:0071705;GO:0015031;GO:0033036;GO:0045184;GO:0015833;GO:0008104;GO:0071702;GO:0042886;GO:0006914;	TTTCATGGGAAGTCTGGCCGAAGAAGGCGGCGACCTCCTTCTTCCTCGTGGCGGTGTCTCCGGTGGTGCCAAAACCGGGGAAGGACTTTGCAGCGGTGATAAAGGCGTTGTAAGTGTAGAAACCTCTAGCAGGACAAGCGGCATCATTCCTATGCTTAAGCATATCATCGAACTGAGAACTTGAAATGATGCCCGAAAGATCGCCGGTGGGTCCAGGAGGAGTACCACCGGGAGTGCACTGGCTTTGGCAGCCAGGCTGCTTACAGTATGGTTCGGTGTTACCGCACCAGCCGAACTCGCTGCAGCATAGACCGTTGGGGCAGAGTGCTCCTCCAGCTTGGCGACCACATTGCTCGGCCGAGGATAATGATAGGAGAAGTGAAAAGATGAGAAAGAGAA…
ATHLNC0257	GO:0007010;GO:0051301;GO:0051276;GO:0006996;GO:0007049;GO:0006259;GO:0071840;GO:0016043;GO:0044260;GO:0008150;	CCTATAAGTCTCTTGTTTCCTTCCTTCAGAAATCATAATTCCTTCTTCTAAACCCTAAAAAATTCTTCCCTTTCCTCTCCGACGGTTTTACAAATCGAATCGCTGATCTCTCTTCTAAATAAAAATTCGACTGGTTTACAAAGAGAAACGCTGATCTCTCGTGACCGTGAAATTGATGATCCATATACATCGCCGAACGCCATATCGAGAGAGGTCACGATCGCTGTGGAAGAAGAAGAAGCTTCTGATTCCTGCTTCTATTTCATCTTCGAATTTCGTGGCGCTGTGGATGAAGAAGAAGCTTCTGATTCTTATCCTCCCTTCGTCTGTCGATATCTTCTCTCACTCTCCTTCGTCGTCGGAGGTTTTGTTTGACATCAAAGGGCGTCGGATCTTCAA…
ATHLNC0252	GO:0051276;GO:0000278;GO:0007049;GO:0051301;GO:0006399;GO:0034660;GO:0071826;GO:0034622;GO:0022618;GO:1901576;	GCCTTTGTCTCCAAACTTGGTAGTTGAATAAAGCTTTAGGTAGTCTTGAAAACGGTAGCCACTTGGATACAAGAGCTTTGGAGCTGGAGATATTATGGCATCACCAGCCGGATTGTAAAACGTAGCAATCGACAGTCTACTTCCATGCTTCACTGTCATTACACGGGGAACCCACTTCCCATCTTTAAAGAACTCAAGACCAGGCACTTGATCATCCTGCAGGAGTAATATGATTCCCCCAGCATCCGTATGTTCTCTCAGCCCTCTCATAAGCTCAGGACGTGGGCATTCTGGGTATTTAGCCACTTTTGTTCCAAAAGCTGGACCTTTTGGACCAGAAAAGGCATTCATTATGTCTTCCTGATCAAGACCAAGATTCTCACACATGAGCTTGGAGAG…
ATHLNC0268	GO:0006397;GO:0006396;GO:0016071;GO:0016070;GO:0090304;GO:0006725;GO:1901360;GO:0006139;GO:0046483;	CTAGTAACCATATTTGTTTCCTTGAATGATTTAGGTGGAGGAGTAGGAATTTTGTTGATTACAGCCTTTGAAGGATCAACATCAACCATCAATTCCTCCATGTAATCCTCTAAATCGATATCACCATGTAACCGAGCATAGTTCCGCATAGCCTCCCAGAAATCAGCTGTGGGTTCAAACGGAAGATCACGGATATATTGCTCAGCCTCAACAAGATGTCCACATTTCCCAAGAACACCTAAAACACCCAAATAATGCTCTGTCTTCGGACTAATCCCATGCTCGTTCTTCATCGAATCAAAATGCAAAAACGCTTCTTCTATACCACCAACAGTAGCACAAGCCAAGAAGACCGTAAGGAAAGTCTCCTCGTTCGGCTTCAACCCATGTTTCGTCATC…
ATHLNC0255	GO:0048869;GO:0030154;GO:0071554;GO:0005975;GO:0007154;GO:0023052;GO:0007267;GO:0048646;GO:0000003;GO:0008150;	ACATGGATTTTGCCGATTGAAACATTTGAATCGCAGTAATCTAGAAGTCTGAACCAATTAAACCGTACCACCATCAATACATTTTGAAATTTACAATGGTTTCTTCTTCTTCTTTCATTCCCCTTTATGGATCAACCCGACCGGATTCACTTCTTTCAATGAGTTTCTCTGATTTCGTTTGTTATTTCACTTGCATCATCCTTGATTAGCTTTATGTATATCGGATTAGGAGTTATAGAAGAAATGGTCATATAATTAATCATTCTTTTGCAGTACTTGGAGTTATCAGATTTTTGATTAATAGTTTTGTGGCATATGGTTCTCACTTCATTGGTGAATCGATGGATGTGCTTTATTTGTAGGATTACAATGAAATCGTCTGTTGCATTTAGGCCTTCA…
ATHLNC0269	GO:0036211;GO:0043412;GO:0006464;GO:0006950;GO:0050896;GO:1901564;GO:0050794;GO:0050789;GO:0007165;GO:0044267;	GAGGAAAAATGGCGATGGCTTTGTCCAACCCGACCACAAGCACTAACCTCTACCACTACTCAATTCTCTCGCCGTTCTCACCGCCGTATCACCTTCACCGTCGAAACACCGTCCTACTAGCGAGTCCCCGCCGTTTACGCCGCCTCGCCGTCGCTGGTGGTCCTCCTTCTCCTCCAGGCCCTGATCCGCCTCCGCCTGAGGACACCACTCAGCTAGAAGGTAAGGTCTTGTGGGAGCTGTGACAAGGGTTCAAGACCGCGTAAAGATTTTCCTCGCAGTGTTCTTTTGGATGTTTCTCTTCTTCTGGGTTACAGTCACAGATGGGACGGGTAAAGGCAAAGGCAAGAAGGGTTCACGTTTCAAGTAGTTTCCATATATGAAGAGGCTTTGGTGATTATC…
ATHLNC0266	GO:0071826;GO:0034622;GO:0022618;GO:0048870;GO:0006928;GO:0051604;GO:0043933;GO:0065003;GO:0022607;GO:1901566;	CACTAAACTTAATCACACCATACTTCCTCCCTCCTTCCTCCTTAATCACAACCCTCTCATCCGTTGGACGTGGTGCCTCCTCCGCCTTCTTATACATCGACGGCAACAAAAACTGCATCGTCACCAACTTCTTCCTTCCTTCTCCACCACCTTCCTTAGTTACAACCGGAGAAGTCATCTCAATCTTCTCACTCTCCTTAGTAATCACCGGAGCAGTCATCGCAATCT
ATHLNC0271	GO:0051276;GO:0048646;GO:0048869;GO:0007154;GO:0023052;GO:0007267;GO:0006259;GO:0030154;GO:0071554;GO:0000003;	CTTTGAGGTGAACTAGAGATAAAAAAATTAAATACGAGTCTCAATGATCTATAGGAGTTAACGTTTCATGCAAAACAAATACAAGACGATGTATTGAAGGAGATACTCACACTTGACGCCAAACCATAATATCTCCACCATTTCGTCTGTGAAAGTTCCGATAAAAAGTGTTCAAGAAGAATGTACCAGTGGTAAGCTACAATGATGTCAAGCCTTTATATTGAGCGTATAGCGAATGGAGGAGAGCCTTCAAATGTCATTTCCGGGAAACCTATTACTGGATTTTTCTTGAGAGCTTTGGAACTTCTGGTGGGAAACAAAAGATCTTCCAAGGAAACCGATATGTCCAAATGGAGGATCGATCAGTCTATCCAGTTTCGCTCTTTGTTTCAGCTTTTC…
ATHLNC0259	GO:0000278;GO:0007049;GO:0006259;GO:0008150;GO:0022607;GO:0016043;GO:0006996;GO:0071840;GO:0051276;GO:0007010;	GTGTGTTTTATTAATATTATAGAGCCAAAATTAACAGGCCAATAATTCACAAAAACTGAAATAAACAAGCCCAAAAAAAAAAAAAAATTCCCAAAAGCTCAAATGAATAAACCCTAAACTGAAGGAAGAGAACAAGTGATTGTTGTGCGCCGCATAGAAAACACGTGTCAGTGGAAAACATTTTGAAGGACACGTAGGAACTGGAAGAGAAGGGAGTCGCCGTCAGAAGCTTCAATTCCGGCTGAAACACCGGAAAACTTGTTCAACTGGCATAGCTCACTCGTCGCCCAAAGGATTAATGGCGAAATTTCAGTTGTACCTTGGATGAGAATTTGACTCCACGAAGTGCTATTCTTCTTCTTCTTCTTTTTCTTTTTCTTCCTCTTCTTCTTCAATCAA…
ATHLNC0273	GO:0006928;GO:0048870;GO:0071554;GO:0048869;GO:0007010;GO:0008150;GO:0009058;GO:0032989;GO:0009653;GO:0000902;	CAAAAAGAAAAAGGACTTGAATCATGGGGAAAGAATTCTCAGCATTTGGGCAAGTCTGCAGGAGGAGGAAGAAGTTTCTGATCAGGTTTATCTCCATCAAGAACAAGCCAAGCCATCCTCAGACCCCAACTGGTGTTTCTCTTACCTGGGTTATCTGCAAGGAATCGAATAGCAGCCCATCCACCAGATGGCACACCGACTGTGTTCCTCTCTATTGGGTCAACAAGGTTGAAGTTTCTAGGATCCTTGTTCGGGTCGAAATTCCCAAACCCTTGGCCAACAACAAAGAAGTTGAACCCATGAAGATGAAGAGGATGGCTTTCTGCGCCAAGAATGCTAGTGTCTTGCATCACCAACTCCACACTGGTGTTATAAGGTAGAAGGTTGAGGAAGAAGAAG…
ATHLNC0274	GO:0007568;GO:0008219;GO:0002376;GO:0065007;GO:0043412;GO:0006464;GO:0036211;GO:0050789;GO:0007165;GO:0050794;	GTTTGATATGTCTAAGTAAAGTGTTAAACAAAAAAAAAGGTATTCAGAATGAGAAAGATTCAATAAATATCTCGAGTTGTTCAAGAAAATGGATATTAAATGATTGCGAATCTGTGATGCATACGAAACTTACCAGGTTGTGGCGGTGGTTGTGTTGTTGGATTGAGTGGACTGCATTTACCTCCCACTGGCAAGGTTTCATTAAAGCCACAACTTCCATGAGAGGATAAACATTCTTGACATGATGTATCATCGATCTTCACTTTTACTTCAAATCCTTTACTTAAAACACTTTCCAAATTGGTCATATTCAACTCTTTCTCTCCTGCACCAAAACGTGTAGGAACAATCACGGTGAAAGTGTCACCGCAGATTTTATGATATTCATGGTTTTCAGAC…
ATHLNC0278	GO:0071554;	CTCAAACTCTGTTTAACTGTCAAGAAAGCGGATCTTATAGGCATGGGAAACTGTTTTCTAACCGAACAACTTGCAACAATTCCAGGTATATATGAATCTGTGTGAGGAGACACATCAATCCCAAGACGTTATCTCCATCTAAGGAAGGTGTTGGCATGGCCATCGCCGTTAAGAGATTTTACTTAACCTATGAAGAAGCCTTGCAAAAGAGGTTGACCTAGAGTTTCTACGACATAACCTGCATCCAAGCTTGGTCAAGCTCATTGGTTACGGTTCGGATGATAATTGTTGTTCATTGTTTCTGAATACTTTCCAAACGGAAGCTTAGAGCGTTACATTTATAGGAGTAAGCAAGCTAGAAAATTGTATTGAGCGCATTTCTTAGAATTTACTACGAAC…
ATHLNC0280	GO:0071554;GO:0009056;	CAACCAGCGGTGTGGTGTTGACGACTTGTGAATCCTCTGGTTTCTTGCTGTGGCCTGGAAGCTTCTCCTTGATCTTATCCATAAACCCTTTCTTCTCTTCTTCCTCTGGTTTGTGATCCTCTACCGAATGTGGTGCTGGCATGGTGGTGACGACTGGTACATCATCACCCCCTGGTTTCTCTCCGAGTGGAAACTTCTCCTTAATCCTGTCCATTACTCCTTGATTCTCTTCTTCCACTGTTTTCACATGATCTCCTTCAACAATCTTCTTCTTTTTCTCCTTCTTCTTCTTCTCACCGTCTTCACCTTCTTCATCACTCGACTCTGCTCGAGAAGAGTAGGCTTATGTTCCTCTTCTTCGTGCTTGGCCACAAACGACTCTGGTTCAGAGATCTGAGT…
ATHLNC0279	GO:0009056;GO:0008150;GO:0005975;GO:0030154;GO:0048869;GO:0000003;GO:0023052;GO:0007154;GO:0007267;GO:0030198;	ATCACACAACTCATAATTACAAAAGCTAAACAGTTCTCTAAAATCAAAGTAACTTTTTTCCGAAGAGAAGATTAGAAAATGTCTAACAACAGTCAGAGCATGAGCTTCAACGCTGGCCAAGCTAAAGGCCAAACTCAGGAGGAGAAGGCAAGCAACTTGATAGACAAGGCCTCCAATGCTGCCCAATCTGCTAAGGAATCTATCCAAGAGGAGGGTGGACAGCAGCTGAAGCAGAAGGCACAAGGTGCGAGTGAGACCATTAAGGAAAAGACCGGCATCAGCAAATGAGAAGCACGTTCTAATAATAATTTATGTTTTCAGTTTTCGTTTTTATTCTACCAGAAAAATAATTAGATAGATATGTCTATCTAAATCCAAGAATATGGATTTCGATCGAAG…
ATHLNC0286	GO:0071554;	CAAATGTCGAGTACAATCTTTTTTTAGTTCTGTTTTTCCACTGGAGGAGTTCTCTCACTCAAATTTTATCTACATTGCTCATTAGCCGAGAGAAACAAAACATAAAAAATCCTCTTACAAGAGAGGATTGAAGAAGGGAAAACAAAGCCTTGGGGCTGTATCCACGGGCTTCCATCTTCTAAAAGCCTTTGAAGTGGACCAGACTCTGTATGTAGCCATATTTGTATTTTCCTTTTTCTTTCCTGATATAGATACATGGATGTATGTAGATATGAATGATAAATGGGTTATGTATAGATGTATGATTAGGATGTGAATGTATATGACTAGGGTGTGAATGTATATATGTATGATTAGGGTGTGAATGTATAGATGTATGAATAGGGTGTGAATGTGTAG…
ATHLNC0293	GO:0050794;GO:0050789;GO:0007165;GO:0065007;	GTTTCTTCTTCAGTCATCTGCCCATGGGACACCGTGCTTGGCCCAAAGATAGTATGCCGCAACTGGTCCTCGTCCACCAAATTCATACAACTCCGGAGCTGTGTGATGCTTGTCTATCTCTTCTAGAACCGGACTAAGAATGTTCCATGCTGCTGCAACCTCATCGCTTCTCATGAACAGATGATTGTCTCCGTCAATTACATCATGAATTAGGTGTTCATATGAGTCTGGGGAACAAAGATGAGAATGCAAAACTTGCCTGTCTTTATAGAGCAAGTTAAGTTCAGAAGCGTCTAGCTGAAGACCTAAACCAGGAACCTTGTTGTTGATTTTCACCAGGATGGCCTCATCAGGTTAGGTTTCCAGGAACATGCCGGAATTGCACATGAATCTCCACTC…
ATHLNC0291	GO:0071554;GO:0051186;GO:0005975;GO:0019748;GO:0048869;GO:0032989;GO:0009653;GO:0000902;GO:0034330;	ACAGATCCAGAAGAAGATCACACATGGTTTTTGTATAAATTAGACAAAGCTTTACTTGCAGAACAGAGCAGAAACAGAACATATATTCTCTGTCTTTTTTTGTGGCAAAAGTAAATGGCGAGAAGACAACTCTTTTACCATCGAATGTTCTTGGTTTTAGCTCTTCTCTATCTCATGATCTCATGGAAGCCTCTCCTAATCACTGCAAGTGCAGGACCTGAGAAATCAACAGACTTTGAAACCAAGGGACAGGAATTGAATCGTCAGATTAGCCATCTGGGGGACGTATTGAAAATGATCCTGAGAGAAGAAAAGGGACAAGGAGGATGATGACCGTTGAGGATATTAACGATTATCCAGGATCCGGTGCTAACAACCGCCACACTCCTCACTGTTCTG…
ATHLNC0281	GO:0006259;GO:0034660;GO:0006399;GO:0090304;GO:0046483;GO:0006725;GO:0006139;GO:1901360;GO:0034641;GO:0044237;	TACTTTTCTAATATCACGAGGACTTACATGGCCTCAAGTCACCTGTGGTGTTGTGCAAGAAGGAGAAGCAAAGTCTGTCTATGTATTATGAGATAGCTACTTCTATGGCTAGGATATATGTTGTACAAGACCGGCTTTTCTTCTACTTCTTGCACAACCTGAGGTTATTGAGGCTATACAAGTCTTCTTCTATAATGTTATTTATTA
ATHLNC0299	GO:0008152;GO:0034660;GO:0006399;GO:0006605;GO:0006886;GO:0007275;GO:0009790;GO:0032501;GO:0009987;GO:0071554;	TCGAGCATTGTCGGCCATAAGAGTGGTAAAGGAAGCGACGTCGTATTGTTGTTGAACAGAAGGAAGACCAAAGTAGGTGTTGGTTATATCATTACTGCCACATATAACCATGAACAAACTGTTTTTAATTATGAGCTTTGTCCTTTCTTCCCCAACCATTTTCTTCATCTTCTCTACATACTCTTCGAATAACTTCAGTTGCTGCGATAAAGCTATTCCTCCCTTTAAGAACAACAATGGTTTATATATAAAAAGGAAGGGAACGTAACCAGCACCACCAGACGCAAATGTTACACCGGTTAAGAGATCTTCTGGTTTCAAATTTGGATTTCGATATGCCGGTATACTTGGTTTAATTCCGAATTTTCCCGCTATGATTTGCAAGAGAAAATAACTATT…
ATHLNC0302	GO:0006996;GO:1901576;GO:0044249;GO:0043604;GO:0043043;GO:1901566;GO:0006412;GO:0009059;GO:0043603;GO:0044271;	TTTTATTACAGTCGTATTTAATTAGACAGACATGCAAAATTATGAAAGAGAAAAGAAGGTAAGGGTTAGAGAGAACTAGAAAGAGAGAGAAAAAAGGTTTACAGGCACAAAGGAGGCTTCTCTCAGACGAAACGAATAAAGAACAAAAAAAAAAGCTGAGAAGAATCCATAAAAGGTGACAAAAGCAAGAAGGAGAAGCAAACATGTATCCATATCTTGTCTTCTGATTCACACACGTACTATTCTTCTTTTTCTTCTTCTTCTTCTTCTTCATCATCATTATTCACCAATACCACTCTTCTTCCTTCTCACTTGTTAGTATACTTTATGTCTTATCTGATTTTGTTTTTTACTTCCTTCCCTTGATTTTTGTTTGGTAGAAGAAAAGAATGGAGGGTA…
ATHLNC0305	GO:0071554;GO:0005975;	CTTTCAGTTGATATCCTTTCACCTCCGTAAGACTCATATTGACTTCATCATCTTCTCCTTCTCGTGTCACAAACTCTCCTAACTCAATCTCCAACCACCCGTCGTCTCTAGCTTTCGGCTCCCTCCTTTTCCCGTCTCCGCCTACGGCCTCCACAGTCATCGCCATTCGCTCTTCTCGGTTCCCGTAAAATAGCCGCTTCATTTGCTGTTTCTTCTCATCCAAGCAACATAGATAAGTTGTGTTCTTATTATTTTGACCATTCTTAGATTTAACCGATGTCTCCGCCGGAACTAGGTCTAGTCCGTAAGCACCGTTAGTTACTTTCATGATGAGATATGCTCCATATTTTGTGTTTGGTGATAAAACTGTGGTTTGAATTTTACCCTTGATTTCTAATC…
ATHLNC0295	GO:0034641;GO:0006399;GO:0034660;GO:0090304;GO:0006139;GO:1901360;GO:0006725;GO:0046483;GO:0016070;GO:0006807;	TTTGATGATCTTCCACTTGATTTAGAATCGGAAATACTCTCTAGGGTTCGAGCCACATGTCTAAAAGAATTGCAAACTACTTGCAAACGATGGTACTCTTTATTTAGAGATCCAAGATTCGTCAAGAAGAACTTGGGTAAAGCAGCAACGCATGTGATCGTTGATGATCTTGGAGGTTATTCAGTTACAAAGATGAATAGTCTGATGCATAGCATTAATCTCTATGGAATCAAAAACAGCTTTGATCCATCCATTGGGGTCCAAGTTAAACTTAACGTTAATGATCCAGAACATAATAAGATACTTTGTATTATCTCTCACTGCGATGGTTTATTATTGGTTGACCAGGGTGGATCCAAACCGATAATCGAATGTCCTTTAACGGTTATGTTCTAGGAT…
ATHLNC0311	GO:0007568;GO:0009056;GO:0006950;GO:0050896;GO:0019748;GO:0008150;GO:0006790;GO:0002376;GO:0008219;GO:0050789;	AATTGTCTACAAACCCAAAATAGATTTCAAAAATATCTACCAAAAAACTACAGAGCTACTAAAGATCCGACGTTACTTTATTTTGAGTTCTTGAATCTTCTTCTTGGACTCATGCCGGTTCTGCAAATGCCTACAAAAGAAGAAGCCACTTTGCAGTTCATTTTGCAACATTTGTTCCCTCATGTTCGATTCTCCACAAGCTTGGTCTTTCTCGACATATGATAACTTAGCCTTATCTGCCAAGTGCTTAATCTGCTCCATGCAAATGTCAAAAGGAACTGGCTTGTCATCCCAAGATGGTGTCTTCAACCTCTTAGTACTAGCAGGGTTATCAAAATGGTATGAAATATCATTCTCGTGACCAAACTCTCTCTTGTTATCATTCCCAAAATGAGAACG…
ATHLNC0312	GO:0019748;GO:0051186;GO:0071554;GO:0034330;GO:0006629;GO:0030154;GO:0048869;GO:0009056;GO:0040007;GO:0005975;	AAGATCTAGAAAAGCCCCCGACCTCTGTACATTGTATACACATACACAGACAAATTGAACGAAAATCACGGAATCATCATTCAGTTACAGTTTTTTTTTCTGTGTGTGTATGAACATGGTGTTCAACGGCCAGACGGTTATGTCTGTAGCCCATTTGTCGGCTGAGATTTGGCAGCGTTTACGATTGATCCCACCGTCCGATCGTATAAGCAGCCGAGAGATGCTTGAGCTAGTCTGCTTCTTTCCGCTCCAGCAATTAGGTCGATTGGCTTTATGTCTCTTGACTTGTCTATGTCTTCCTTCTCCAGGTTTGCTCTATCCTGAAACTGCGGAAGACGATCGTGATCACGTTTATGTTTATGGTTCCTCTTCTTCTTCCATCGCTACATATCAGCATCA…
ATHLNC0316	GO:0015979;GO:0051186;GO:0006091;GO:0006082;GO:0006520;GO:0043436;GO:0019752;GO:0044281;GO:0009058;GO:0044238;	GAAGTCCCCAACTCACTGCGTTCAATATTCCATGGATCTGCCAATTTACACATTCAAATGGAATTACCGGCACCACCACCTCCGGAGACAGGGACTCCGGGGGTGGTCCCGGTTAAATCGAGTGATCCCACTGAGTTAAGATTGGGACCGCTGAAATCATGAGCCTGTATCCTCCCATTAGACACTCCCGGACCAACCTGCCAAACCTGGTTAACCTTCCCACTCGCCGCTAAATCCGCCGGAACCTTCACTTTCGCAAAGATTCGTAAAGCTCCACCGTCATTAGCCGCCTCCTCCGCCTTAACATCCCACACGTCAAAGGACAGTTTCGAGGGAACCAGAGAGCTGTAAGAGACGATGTTAAGGGTCGTCACGGAAGCAACGCCGGTGCTAGGGTCC…
ATHLNC0321	GO:0007568;GO:0007005;GO:0061919;GO:0006914;GO:0044248;	TCTTCTCCGTCTTCTTCCGACAAGCTCGACGGCGACACAGCCAAAGAAACTACGCATCACCGGTAACGACAGAGATTGCTTTTGCTTCTGGTATTTATGTACCAATTCTGCTCTCTTTTTTACTGCTTAGATCTTAACCCATATAGAGTTATTATATCTGTTGCTCGTTTTTGAAGTTGCCCTTATACTGCTCGATGAAATGCCTCAGTGAATATCTTAATCACAAAACCGAATAGTTTCGTTTCTCTTATACTTAAATTAATTTGGTGTTGTTATTACAGAGAGAAATGGCGTTAAGGCAGAAGTTAGGATGGTCAGAAGGAGATCTGATGAGATCAGATGCTAAGCCATGTTCAAGACTGATGAAACAAACAGCTGCCATTTTCACTGTTGGTGGAG…
ATHLNC0329	GO:0071554;GO:0005975;GO:0048869;GO:0040007;GO:0019748;GO:0034330;	CAAAAAGTCTCTAATCAACCACCTGAGTTTAAAGATTAGATTTAGAATAATCTTCAGAGACTAGAGAGTGTCAGAGGAATGTACTTTCATGGCGGAAAAAAGAATCATGAATACATACATTTCAATGCACTCAGGGAAACAATGATTGGTTTATAAAATCTACCTGTTCGGCTACCAACGCCCTGACAACGAGCTGAGAAGTCAACTGTCTCCCTCACTGTCATCTCTGCAATGTGCAGATCATATTGACTTATGTACGCTGAAGTTTTCTGAGGAACAAACTCATCCAGTCTGTGTCCATTGTAAGATATTTCACCTGAACACTGTGGAAACAAAAAGGAAAAACAAGAGAAAAGAGCTAGGAGGACCAAGCAACAGTGTTAACCTGCAACAGCAAGA…
ATHLNC0330	GO:0006928;GO:0048870;GO:0006412;GO:0043603;GO:1901576;GO:0034645;GO:0044249;GO:0043043;GO:0043604;GO:0009059;	AAAAGGGTTTTAATTATGTATTTATAAATGTAGAGAGGTACGTATAAAAATACCAGTTGAAGTAGTTCCAAGTTTTGGTGGTTTGATTAGGATCCGACTCGTCGAACTGATCAGCACCAAAAGCAACAACACATGGTCGGATCCCACCCGACCCGAGAGCTCCAAGAAGAAGAGCTACGTAAAGTATACTCAATTGTGCTGTGTCAGCTACTACACAAACCTCTTCTCCTTTACATGGTGGTGGCCTTAGCGTTGGTATTATTGCCGATATCATGATGGAAGCAAAAGTGATGGTCCAAAATCGGCCGGCGAAAGAGTCGGCGATAAAGGCACCAAGGAGAGGAGTAAGACTCGATGTCCCGGCGAAGTTTGTGAGAGTGTTGGCTGCTTTGGTTAAGG…
ATHLNC0333	GO:0034641;	AATGCAGTGCTATACAAACTACGAAAAGAGGATACATCTCAACTTATCTGATGAGTACAACAAATTTGAGTTAAGATGATTTGAAGAAGGCCATGAAGCAAAACTATCTGCTGGGTATGGGTATGAACATGTAAAAGCTCCAGACTCCTTGAGTCTCGTAGAAGTGACGACGCAACTTCTTTCTTCTTATATGTCTAGAAATGGATCAAACACTGGACTAAGAATCCGGAAATCGTATCGCAAAACGAATCAAAACGATGAAAGTTTTAGTCTCTTATACATCTGTGATTATTGAGCTAAT
ATHLNC0331	GO:0016192;GO:0048869;GO:0009653;GO:0000902;GO:0032989;GO:0045184;GO:0071705;GO:0071702;GO:0015031;GO:0042886;	AAAATATATCACAGAGGATTGTGAAATCAAGCCTGGAATATCCAAAAATCTAACAATTGCCTTTCCATGTTCAGAATTGAATCAATTATTTAAACGAAGCAACAACATAAATAAAATACAAACATATTATTATGGAGGTAAGAATAAAGTAACAGGGCTGTGAGTTACTGATATGCAACAAACCTCTTCATTGGCCACTTACATTTCTCGCACGTGACAACTTTCATCGTCAACGCTTCTTCAAACGGAACAACCGCCGTGTGACTCAGTTCACACGGCTTCTCCGCCGCAATCTCAATCGCCTCCGTAAAACCCAACCCCTTCGCATACTCTCCCCACCGCACAATCTTTCTCATCCTCTCCGTCATCTTCTCTCCATCAACCGTCTCCGCAGTTGAT…
ATHLNC0338	GO:0005975;GO:0009056;GO:0071554;GO:0008150;GO:0071704;GO:0044238;GO:0023052;GO:0007154;GO:0007267;GO:0008152;	ATAACATCATGCACATAAACAAAACATATAAAATAAAAAACATAAAAAAGATTGGTAGGTTTGGTCCGATCTAAAGTAATGAGAACGGAGACACATATGAAATGACACGTGTTATGATGTTGAAAGCTTCCATGGAGACGTACAAGTCTCCGGAGGAGACAATTTCTCCTCTGCGTCTCGACTTTCGACTCTCTCTCTCTGTCTCTCGGAGAAGAAAGAGATTCATCATCTTCTCTCACCATTAATCTTCCTTGCCAAAGATTTTCGAGCCCATTCATAAGATTCCGGTGAATTTTCCGAGGTAAGAGAAGAAAAACAGGATTGTACTCTTATATGAATCTCATCGTGATTCATTTTCACGCAGAAACGATGTCAATATTGTGCAACAATGGCCGCAAA…
ATHLNC0335	GO:0048869;GO:0071554;GO:0019748;GO:0051186;GO:0032502;GO:0030154;GO:0034330;GO:0040007;GO:0006629;GO:0000902;	TCTAAATACACAAGATACAGCTTAAGGCACATCAAAAATTGAAAGGAGAAAGAAGATGGGTTTGTTGCCATTGGTGAAGAAACTAGGTTTCATCATCTTTCTTCTAGTTTCAGCTTCAGCGTTTGCTCTCTGTTCTGCAGGTCTTTTTTGTAGGCCGATCATCCATTTTAATCTATAGCCAAGAAGATGATCATCCCGAGGTAAGGTAGTAGAAAGAAGAATACATGAGCATGAGAGAATTCTGAGAATGAATTCAAGAGACTATGGCCACTCCAGTCCTAAACCAAAGCTCGTGAGACCTCCTTTCAAGCTTATTCCCAACTGATCATGCATATCACCGATCGACTATATATAGATGCCAGACTTTCTGAGATGTATAATATATGTAAACCTAAATAC…
ATHLNC0343	GO:0065007;GO:0007165;GO:0050789;GO:0050794;GO:0050896;GO:0006950;GO:0008219;GO:0002376;	AAAGTAAGAAATAGAAGAGAAAGAGCGAGACATATGTTGGAAGATGGGAACAAAGTGTTATTCAAAATTACGTTATGTTGTCGTTCTGGTTTTGCTGCTTTTCGTCTTCCCTTGCAGCCTTAGCCAATCGGCTCCTTCCTCAGTTACCGGGGCAGGAGATTGATGGGAATATATATGCCGAATGGGGGAATAATAGCAGGATCTTCACCTAGTGGACAAGCACCAAACATAAATAATAATTACCACGGGGGAGGAGATTGATGATCAGTGAAGCAAGACCTTCAAAAAGCAAAAAAGGTGGTGGTCGCGAGCCTGAAAGTCCGGGCTGAAATCGAAACTAATTCTTGAAATCAAGAAAAGTCGGGTATTATTGCTAGTGTGAATCCTTCGACCATGCCA…
ATHLNC0341	GO:0006790;GO:0008219;GO:0002376;GO:0036211;GO:0043412;GO:0006464;GO:0044281;GO:0019748;GO:0065007;GO:0006950;	ATCTTCTTCATCTTCTTCTTCTATCAACTCAGAAGAGTGAGGGTATTATAGAACATTGAAAAGAGGGAAATGAATCAAATTTTGGCTAAATACCCCTGAAGCAGAAAAGGGCGGAGGAAAGAGGCTTACTTTACACAAAAACCAGACCCGGTCAGACGTTGGATTGACCAGAAGAGACTGCTGCTGTTGTAATTGCATCTGGAGATGAACTGGCCTTGACTGCTTCTTTGCTGCCTTCGTCCAAGCGGACAACTTGCGCAAAACTCTTGGACATGTTCTTCATGAAGTCTGTGGGTAATGCAGCAGAAGCAGGTTTATGTTCATTTTCTCCTGCTACTACTCCTGCAGATGGCAAGCTTGGCTGTCTTCTTGCCTTCCGGTCTTGTATAATTTTCTCCC…
ATHLNC0356	GO:0071554;GO:0019748;GO:0034330;GO:0051186;GO:0005975;GO:0006629;GO:0030154;GO:0007154;GO:0007267;GO:0023052;	GAGAAATGAGAAATACAATTTCCTCAAAAATGGGTCAAGTTCTAATTGTGCTTCTTCTCCTCTGCACCGTCCTTTGCCGTACCGAGTCAGCTCTTCCTTCGGGTCAACATTCAGTCCTACTAACCGGGGAAGGAGATTGATGGGTTCGGGCGCTTCGGGACCAGTAAGATCATCGCAGAGTAGCCAAGCTGGTGGACGTTTTAATGATGCTGATCCTATCGCCATAGATTACGGAAAATATTAAATTTCTTTTTGATTTCAGTTTTTCCAAATTTAATGATGTTTTAATCGTTTTCTGCTGCTTTTTCATCAGTTTACAGTCAACTGTTACGTGATATTTCCCTTGTTTGAAGTCATGAAATTTCTTGTATCGTGATCTATATTATATATTTTGTGTTT…
ATHLNC0339	GO:0051301;GO:0006996;GO:1901566;GO:0006518;GO:0034645;GO:1901576;GO:0043043;GO:0043603;GO:0044271;GO:0044249;	CGACCTTAAGTATAAGTAGATATATGGGGATGTAACGCATGTTGTTTTCTGCGGGAAGCATTTGCACATGTTTCGTGGAGAATGAAATCACATTCCATACATGAATAATAATTACCTTTTAGATAGAACATCGTACTGCTTGAAAAAACATGTTAATGTCATAAACTTTATGATGAAAACACCTATAAAAAGCGTTTTTTCAAGCATGTGCTATCTATGAAGGTAATTACTATTCATGTATAAAATATGATTTTATCCTCCATAAAACATGTGCAAATGCTTTCTACAGGAAACAATATACGTTGCATCCCCATCTACTTACACTTAAGGTCGTTGT
ATHLNC0350	GO:0061919;GO:0006914;GO:0044248;GO:0043412;GO:0036211;GO:0006464;GO:0044267;GO:0009056;GO:0019538;GO:0044260;	ATACGGGGCATGTGATCTCGAGGTGGTTCGAGAGTTGTAACAACTTCACTCTTCTCCTTCTCTCCATCATTCTTATCCTTCTCTCCTTCAGAAAGCTCAGAAAGAAGATCCTCTTCTGCATCATTGCGACCTTGTTCACGTTCAATTCTTCGTTTGGAAAGTCTAACCCCGTCATCCCACACAATCTGTGGAAGGAAATTGAAGCACGAAAAAAGGATTCAGTTCTAAAAGGAAATTGTATGTGTTTCTGATGCATTAGGCTTTTAATAAGGGATGCAGAGGTGAAAAAGTTGAAGAACTAAAGGGACACAAACCTGCTTTTTCTTGCGTGCGAGATGCCAAATGCGCCAGCATATATTCTCAAGCCTGTTACTGCGTTCACGAGTATTCCTTGTTGCT…
ATHLNC0351	GO:0007568;GO:0006790;GO:0008219;GO:0002376;GO:0006464;GO:0043412;GO:0036211;GO:0050789;GO:0050794;GO:0007165;	AAAGTTGTAAGAAAAAAGAGAGAGACAGAGATTTACTCAACGGCTAAGATGAAAAGTTCATCGGAGCTCCTTGTAATAATGATTTTCTTATTCTTGGCGCTTCTCATAATCTCCCACGCTCAATCACTTCCAGGTACGCAGGTACGCCGTATGGCGGCCCTGGTCCGTATCCGCGTAGTTACCCTGTGTGTTACCCACCGTATTGCCGTCCATGAGAGTTTCAATTTGGTCACATGAATGAATTATAGTCAAATACCTATATCAAGGTGATGTATGTGTGTATATTATTATATGTTTTCATCATTTGATGGAGAATAAAAAGCTTAGGAAATATATCCATGTTATTATATGTTTCAGTTTGTAATATGTATAATGATATTGCTGGCTCTGTCCCTT
ATHLNC0346	GO:0007568;GO:0050794;GO:0007165;GO:0050789;GO:0050896;GO:0006950;GO:0036211;GO:0006464;GO:0043412;GO:1901564;	AAGAGACAAGACAAGACAAGACGGTTAAGGTTTTTGGAGAAGTTGCTTTGTGGGGTTAAACATAATGCATTTGAGGGAAATTCTCATACAGGACAGGACTGTCTCTGTCGATGGAGAATTGTTCTTGTGTTAAGGTTGGAAATGAGACGATCAAGAAGAAGAAGAAGAAGAGTTGTAGTTGAGAGGAAGACCAAGGTCCCAGAACAAGTCATGTTTATGGTGGATTGCCAACTTAAACAAATTCAACGGAAATTACAAGTCATGTGATGTGGAAAGAAATAAAATTTCTCAGTTTTTGTTGCGAGGCCGTGTTTATAATATTTCAACCAGTCTTTTGTTGACTAAATGTGTGGCGAAGAAGAACTCTTGGTTTGTATTTATGTTTGAATTTTTTTGTTC…
ATHLNC0382	GO:0009987;GO:0007275;GO:0009790;GO:0032501;GO:0016070;GO:0006886;GO:0006605;GO:0048856;GO:0044237;GO:0015979;	GCACCAACACTACTATGTGCAGAAACTCTGTTCTTAAGTTGCTTGTGAATACGAGCCACTTGAAACTGAAAGAAACAAAGAAACAATATCAGTATAAAATTTTATCAAATTATACTACAAAAAATGAAATTTCTTTGTTTATTTCAATTTCTAGTGGGTCGTATTCACATGCAACTCAAGACTAGAGTATCTACAACATGGTCGACTTGGTG
ATHLNC0380	GO:0030154;GO:0048869;GO:0007154;GO:0007267;GO:0023052;GO:0048646;GO:0051276;GO:0071554;GO:0000003;GO:0005975;	ATCTTTCTCTCAAGCTATGGATGAATGGGGAAGTGATTCAAGGCTTGAAGAACCACAAAAGTGTCATGATCCAGGAGGACAAAAAGGTTGTTTCAAGAAGAAGAAGAAGGAGAAGAAGAAGATGATCAAGACTTGTTCTACTTCGTGATAGAAACAATGACGCTATCTTACCTGAGCTTTACTAATTGGTATATTCCCTTTTTCTGGTCTTTTTTTCTTGACCTTGTAAGACCTTTTCTCTACTCTTTTCTGTCTTCTTACTATTTCCATCTTCGAGATTTCTCAATTCTGTCGAGTTTCTACATTAGTTGTTTAATTTGACTAAATCGATCAAGATTTTGTTGTATACTCTTATGATTCATATTCCCACTCTTTTATGTATCCCTCTTGAGCTGCCTA…
ATHLNC0390	GO:0006950;GO:0050896;GO:0007165;GO:0050794;GO:0050789;GO:0008219;GO:1901564;GO:0065007;GO:0071941;GO:0043412;	CAATTTCTAGTGGGTCGTATTCACATACAACTCAAGACTAGAGTATCTACAACATGGTCTACTTGGTGCTATTGTTGTTGACTACACGCCTTCAATCCTAAAGTGCCTAATTTCATAGGTTATTGAGTTACTTAGAAACACAAGCAATGATAAGAAAATGAAGAGGATTACTCCAATGCATTGATAGTTGGTGATCGCAGGAGATAAGGATCTTGATCCATTCATCAAAGGAACAATTGGTGGATAAAGAGTAGTCTCTCACATCCACATGTCTCTCATCAACAAAACCACGAAGAAG
ATHLNC0415	GO:0071554;GO:0034330;GO:0019748;GO:0030154;GO:0051186;GO:0048869;	CAGAGAAGTTTGAGAACCTTAAGTATTAATCTATGATTTGAACACGAAAAGACTTGTCTCTCAAACAAAACAAGAAAATATTTTCCTATTTTGAAAATTTTTGAGTGCTAATCATGGCGATCTCTCACGTTCATCTTTTTCTTCTCCTCATCCTATCACTCTTCTTATTACCTACTTTGCGGGCCATCGATTATTCTGACTGCGGTGGTGATGTAAGTTCTCCTGTTGAAGTCACTAGTGTGGAGGAGATACTTAAGGATAAGGACAAGGCAAGCTTTAAAATATCCGGTTCAACAAGTACTTCATCGACTCCCTTCGCAAATTTTCTTTATTTTTCTTCAAGTTTTTCACTTGTAGTTTAGTTTGTTTTGTTTTGCATAAAGTTTTAACTGTGAACAG…
ATHLNC0284	GO:0016071;GO:0006396;GO:0006397;GO:0016070;	CCTGATAAACCCTAGAAGAAGAAGAAGAAGAAGAAGAAGAAGAAGAAGAAGAAGAAGAAGAAGCAAAACCTGTGGAGATCGAGATGGGAAATGAGAGCAAGAGCAATTTGGGAGGAGGAGGAATTAGGGCAAAGATGGAGCACTATGTCTACAGTGGGGAGAAGAAGCACGTTTTGGCTGGGATCGGGATTATCTCCATCATCTTCGGAATCCCTTGGTATCTAATGAATCAAGGAGGATCAAAGCATCGTTCTCACCAAGATTACTTGGAAAAAGCTGATAAAGCTCGAAAAGCTCGTCTCTCATCATCTTCATCCTCGGATAAGTAGTCATCTCCCCCCACTTGGATGGAGACTCTAGTCAACTACATTTTGTGAATGGATCCATACATCATCGTTT…
ATHLNC0380	GO:0033036;GO:0008104;GO:0071705;GO:0042886;GO:0015031;GO:0015833;GO:0071702;GO:0045184;GO:0016192;GO:0040007;	ATCTTTCTCTCAAGCTATGGATGAATGGGGAAGTGATTCAAGGCTTGAAGAACCACAAAAGTGTCATGATCCAGGAGGACAAAAAGGTTGTTTCAAGAAGAAGAAGAAGGAGAAGAAGAAGATGATCAAGACTTGTTCTACTTCGTGATAGAAACAATGACGCTATCTTACCTGAGCTTTACTAATTGGTATATTCCCTTTTTCTGGTCTTTTTTTCTTGACCTTGTAAGACCTTTTCTCTACTCTTTTCTGTCTTCTTACTATTTCCATCTTCGAGATTTCTCAATTCTGTCGAGTTTCTACATTAGTTGTTTAATTTGACTAAATCGATCAAGATTTTGTTGTATACTCTTATGATTCATATTCCCACTCTTTTATGTATCCCTCTTGAGCTGCCTA…
ATHLNC0994	GO:0048870;GO:0006928;
ATHLNC1458	GO:0015979;GO:0006091;GO:0043436;GO:0006520;GO:0019752;GO:0006082;GO:0051186;GO:0044281;GO:0005975;GO:0009058;
ATHLNC1806	GO:0015979;GO:0006091;GO:0006082;GO:0006520;GO:0019752;GO:0043436;GO:0044281;GO:0005975;GO:0009058;GO:0050896;
ATHLNC1894	GO:0019748;GO:0006790;GO:0002376;GO:0050794;GO:0007165;GO:0050789;GO:0050896;GO:0006950;GO:0008150;GO:0065007;
ATHLNC1983	GO:0016192;GO:0006914;GO:0061919;GO:0007005;GO:0008104;GO:0033036;GO:0071705;GO:0015833;GO:0042886;GO:0071702;
ATHLNC2310	GO:0008283;
ATHLNC2665	GO:0007010;GO:0006928;GO:0048870;
ATHLNC2266	GO:0061919;GO:0006914;GO:0008219;GO:0007568;GO:0002376;GO:1901564;GO:0006464;GO:0036211;GO:0043412;GO:0019538;
ATHLNC2291	GO:0044248;GO:0016071;GO:0006396;GO:0006397;GO:0044270;GO:0019439;GO:0046700;GO:1901575;GO:0034655;GO:1901361;
ATHLNC2721	GO:0015979;GO:0006091;GO:0005975;GO:0008152;GO:0044238;GO:0071704;GO:0044237;GO:0009987;GO:0009058;GO:0044281;
ATHLNC3010	GO:0008219;GO:0002376;GO:0044267;GO:0036211;GO:0043412;GO:0006464;GO:0019538;GO:0050789;GO:0007165;GO:0050794;
ATHLNC4260	GO:0048870;GO:0006928;GO:0051604;GO:0071826;GO:0022618;GO:0034622;GO:0007010;GO:0051301;GO:0006399;GO:0034660;
ATHLNC4439	GO:0015979;GO:0006091;GO:0005975;GO:0050896;GO:0006950;GO:0044281;GO:0009058;GO:0008152;GO:0071704;GO:0044238;
ATHLNC4623	GO:0000278;GO:0006928;GO:0048870;GO:0022618;GO:0071826;GO:0034622;GO:0051301;GO:0007049;GO:0051604;GO:0051276;
