# Supplementary material for: Data integration and evolutionary analysis of long non-coding RNAs in 25 flowering plants
Source: BMC Genomics. 2021 Oct 14;22(Suppl 3):739. doi: 10.1186/s12864-021-08047-6 (PMC8515640; doi:10.1186/s12864-021-08047-6)
Supplement: Supplementary file 4 — Additional file 4 Significant enrichment functions (n = 39) of conserved lncRNA set (n = 196). [file 12864_2021_8047_MOESM4_ESM.xlsx]

## Sheet: Table S5
Table S4. Significant enrichment functions (n = 39) of conserved lncRNA set (n = 196)
GO	NS	Enrichment	Name	Ratio_in_study	Ratio_in_pop	P_uncorrected	Depth	Study_count	P_fdr_bh	Study_items
GO:0061919	BP	e	process utilizing autophagic mechanism	24/756	68/29487	1.45e-07	2	24	6.03e-06	ATHLNC0002, ATHLNC0014, ATHLNC0015, ATHLNC0017, ATHLNC0036, ATHLNC0037, ATHLNC0041, ATHLNC0042, ATHLNC0058, ATHLNC0064, ATHLNC0072, ATHLNC0078, ATHLNC0082, ATHLNC0088, ATHLNC0095, ATHLNC0149, ATHLNC0150, ATHLNC0188, ATHLNC0212, ATHLNC0225, ATHLNC0239, ATHLNC0256, ATHLNC0321, ATHLNC0350
GO:0006914	BP	e	autophagy	24/756	68/29487	1.45e-07	4	24	6.03e-06	ATHLNC0002, ATHLNC0014, ATHLNC0015, ATHLNC0017, ATHLNC0036, ATHLNC0037, ATHLNC0041, ATHLNC0042, ATHLNC0058, ATHLNC0064, ATHLNC0072, ATHLNC0078, ATHLNC0082, ATHLNC0088, ATHLNC0095, ATHLNC0149, ATHLNC0150, ATHLNC0188, ATHLNC0212, ATHLNC0225, ATHLNC0239, ATHLNC0256, ATHLNC0321, ATHLNC0350
GO:0034330	BP	e	cell junction organization	8/756	18/29487	1.76e-07	3	8	6.03e-06	ATHLNC0190, ATHLNC0208, ATHLNC0291, ATHLNC0312, ATHLNC0329, ATHLNC0335, ATHLNC0356, ATHLNC0415
GO:0040011	BP	e	locomotion	15/756	57/29487	1.85e-07	1	15	6.03e-06	ATHLNC0008, ATHLNC0013, ATHLNC0028, ATHLNC0029, ATHLNC0084, ATHLNC0111, ATHLNC0120, ATHLNC0125, ATHLNC0126, ATHLNC0184, ATHLNC0198, ATHLNC0250, ATHLNC0266, ATHLNC0273, ATHLNC0330
GO:0006928	BP	e	movement of cell or subcellular component	15/756	28/29487	3.55e-07	2	15	6.03e-06	ATHLNC0008, ATHLNC0013, ATHLNC0028, ATHLNC0029, ATHLNC0084, ATHLNC0111, ATHLNC0120, ATHLNC0125, ATHLNC0126, ATHLNC0184, ATHLNC0198, ATHLNC0250, ATHLNC0266, ATHLNC0273, ATHLNC0330
GO:0048870	BP	e	cell motility	15/756	28/29487	3.55e-07	3	15	6.03e-06	ATHLNC0008, ATHLNC0013, ATHLNC0028, ATHLNC0029, ATHLNC0084, ATHLNC0111, ATHLNC0120, ATHLNC0125, ATHLNC0126, ATHLNC0184, ATHLNC0198, ATHLNC0250, ATHLNC0266, ATHLNC0273, ATHLNC0330
GO:0051276	BP	e	chromosome organization	24/756	168/29487	3.58e-07	4	24	6.03e-06	ATHLNC0007, ATHLNC0027, ATHLNC0050, ATHLNC0073, ATHLNC0081, ATHLNC0085, ATHLNC0104, ATHLNC0125, ATHLNC0147, ATHLNC0157, ATHLNC0169, ATHLNC0177, ATHLNC0182, ATHLNC0191, ATHLNC0198, ATHLNC0199, ATHLNC0200, ATHLNC0222, ATHLNC0243, ATHLNC0252, ATHLNC0257, ATHLNC0259, ATHLNC0271, ATHLNC0380
GO:0000278	BP	e	mitotic cell cycle	12/756	61/29487	3.81e-07	3	12	6.03e-06	ATHLNC0007, ATHLNC0081, ATHLNC0104, ATHLNC0118, ATHLNC0125, ATHLNC0157, ATHLNC0169, ATHLNC0191, ATHLNC0199, ATHLNC0246, ATHLNC0252, ATHLNC0259
GO:0007049	BP	e	cell cycle	26/756	244/29487	3.92e-07	2	26	6.03e-06	ATHLNC0007, ATHLNC0013, ATHLNC0027, ATHLNC0028, ATHLNC0050, ATHLNC0073, ATHLNC0081, ATHLNC0085, ATHLNC0104, ATHLNC0118, ATHLNC0125, ATHLNC0126, ATHLNC0157, ATHLNC0169, ATHLNC0177, ATHLNC0182, ATHLNC0191, ATHLNC0198, ATHLNC0199, ATHLNC0200, ATHLNC0222, ATHLNC0243, ATHLNC0246, ATHLNC0252, ATHLNC0257, ATHLNC0259
GO:0007568	BP	e	aging	21/756	152/29487	4.08e-07	2	21	6.03e-06	ATHLNC0006, ATHLNC0014, ATHLNC0015, ATHLNC0021, ATHLNC0042, ATHLNC0071, ATHLNC0077, ATHLNC0078, ATHLNC0088, ATHLNC0095, ATHLNC0096, ATHLNC0114, ATHLNC0150, ATHLNC0186, ATHLNC0188, ATHLNC0221, ATHLNC0274, ATHLNC0311, ATHLNC0321, ATHLNC0346, ATHLNC0351
GO:0007010	BP	e	cytoskeleton organization	21/756	188/29487	4.25e-07	4	21	6.03e-06	ATHLNC0007, ATHLNC0025, ATHLNC0085, ATHLNC0104, ATHLNC0111, ATHLNC0118, ATHLNC0125, ATHLNC0126, ATHLNC0149, ATHLNC0157, ATHLNC0169, ATHLNC0191, ATHLNC0198, ATHLNC0199, ATHLNC0215, ATHLNC0222, ATHLNC0243, ATHLNC0246, ATHLNC0257, ATHLNC0259, ATHLNC0273
GO:0044248	BP	e	cellular catabolic process	25/756	191/29487	5.43e-07	3	25	7.05e-06	ATHLNC0002, ATHLNC0014, ATHLNC0015, ATHLNC0017, ATHLNC0018, ATHLNC0036, ATHLNC0037, ATHLNC0041, ATHLNC0042, ATHLNC0058, ATHLNC0064, ATHLNC0072, ATHLNC0078, ATHLNC0082, ATHLNC0088, ATHLNC0095, ATHLNC0149, ATHLNC0150, ATHLNC0188, ATHLNC0212, ATHLNC0225, ATHLNC0239, ATHLNC0256, ATHLNC0321, ATHLNC0350
GO:0015979	BP	e	photosynthesis	16/756	107/29487	6.33e-07	3	16	7.4e-06	ATHLNC0020, ATHLNC0022, ATHLNC0023, ATHLNC0024, ATHLNC0035, ATHLNC0040, ATHLNC0056, ATHLNC0060, ATHLNC0067, ATHLNC0074, ATHLNC0106, ATHLNC0109, ATHLNC0159, ATHLNC0247, ATHLNC0316, ATHLNC0382
GO:0008219	BP	e	cell death	20/756	140/29487	6.64e-07	2	20	7.4e-06	ATHLNC0006, ATHLNC0020, ATHLNC0021, ATHLNC0040, ATHLNC0052, ATHLNC0056, ATHLNC0077, ATHLNC0083, ATHLNC0095, ATHLNC0144, ATHLNC0150, ATHLNC0160, ATHLNC0186, ATHLNC0239, ATHLNC0274, ATHLNC0311, ATHLNC0341, ATHLNC0343, ATHLNC0351, ATHLNC0390
GO:0006996	BP	e	organelle organization	37/756	433/29487	1.04e-06	3	37	1.01e-05	ATHLNC0007, ATHLNC0025, ATHLNC0027, ATHLNC0050, ATHLNC0061, ATHLNC0073, ATHLNC0081, ATHLNC0085, ATHLNC0104, ATHLNC0111, ATHLNC0116, ATHLNC0118, ATHLNC0125, ATHLNC0126, ATHLNC0147, ATHLNC0149, ATHLNC0157, ATHLNC0169, ATHLNC0177, ATHLNC0182, ATHLNC0191, ATHLNC0198, ATHLNC0199, ATHLNC0200, ATHLNC0215, ATHLNC0222, ATHLNC0243, ATHLNC0246, ATHLNC0252, ATHLNC0257, ATHLNC0259, ATHLNC0271, ATHLNC0273, ATH…
GO:0006399	BP	e	tRNA metabolic process	21/756	163/29487	1.1e-06	8	21	1.01e-05	ATHLNC0007, ATHLNC0013, ATHLNC0022, ATHLNC0024, ATHLNC0050, ATHLNC0060, ATHLNC0073, ATHLNC0074, ATHLNC0086, ATHLNC0109, ATHLNC0123, ATHLNC0135, ATHLNC0155, ATHLNC0177, ATHLNC0182, ATHLNC0217, ATHLNC0247, ATHLNC0252, ATHLNC0281, ATHLNC0295, ATHLNC0299
GO:0034660	BP	e	ncRNA metabolic process	21/756	163/29487	1.1e-06	7	21	1.01e-05	ATHLNC0007, ATHLNC0013, ATHLNC0022, ATHLNC0024, ATHLNC0050, ATHLNC0060, ATHLNC0073, ATHLNC0074, ATHLNC0086, ATHLNC0109, ATHLNC0123, ATHLNC0135, ATHLNC0155, ATHLNC0177, ATHLNC0182, ATHLNC0217, ATHLNC0247, ATHLNC0252, ATHLNC0281, ATHLNC0295, ATHLNC0299
GO:0016070	BP	e	RNA metabolic process	34/756	508/29487	1.28e-06	6	34	1.08e-05	ATHLNC0003, ATHLNC0005, ATHLNC0007, ATHLNC0013, ATHLNC0018, ATHLNC0022, ATHLNC0024, ATHLNC0026, ATHLNC0037, ATHLNC0050, ATHLNC0060, ATHLNC0061, ATHLNC0073, ATHLNC0074, ATHLNC0086, ATHLNC0109, ATHLNC0123, ATHLNC0135, ATHLNC0138, ATHLNC0142, ATHLNC0146, ATHLNC0155, ATHLNC0177, ATHLNC0182, ATHLNC0217, ATHLNC0225, ATHLNC0247, ATHLNC0252, ATHLNC0268, ATHLNC0281, ATHLNC0284, ATHLNC0295, ATHLNC0299, ATH…
GO:0051301	BP	e	cell division	29/756	283/29487	1.33e-06	2	29	1.08e-05	ATHLNC0007, ATHLNC0013, ATHLNC0027, ATHLNC0028, ATHLNC0050, ATHLNC0073, ATHLNC0084, ATHLNC0085, ATHLNC0104, ATHLNC0118, ATHLNC0125, ATHLNC0126, ATHLNC0138, ATHLNC0146, ATHLNC0157, ATHLNC0169, ATHLNC0177, ATHLNC0182, ATHLNC0184, ATHLNC0191, ATHLNC0198, ATHLNC0199, ATHLNC0200, ATHLNC0222, ATHLNC0243, ATHLNC0246, ATHLNC0252, ATHLNC0257, ATHLNC0339
GO:0002376	BP	e	immune system process	36/756	393/29487	1.38e-06	1	36	1.08e-05	ATHLNC0006, ATHLNC0012, ATHLNC0014, ATHLNC0015, ATHLNC0021, ATHLNC0023, ATHLNC0033, ATHLNC0036, ATHLNC0040, ATHLNC0041, ATHLNC0044, ATHLNC0052, ATHLNC0056, ATHLNC0066, ATHLNC0071, ATHLNC0077, ATHLNC0082, ATHLNC0083, ATHLNC0089, ATHLNC0095, ATHLNC0096, ATHLNC0100, ATHLNC0114, ATHLNC0131, ATHLNC0144, ATHLNC0150, ATHLNC0151, ATHLNC0160, ATHLNC0171, ATHLNC0186, ATHLNC0239, ATHLNC0274, ATHLNC0311, ATH…
GO:0090304	BP	e	nucleic acid metabolic process	50/756	922/29487	2.02e-06	5	50	1.43e-05	ATHLNC0003, ATHLNC0005, ATHLNC0007, ATHLNC0013, ATHLNC0018, ATHLNC0022, ATHLNC0024, ATHLNC0026, ATHLNC0027, ATHLNC0037, ATHLNC0043, ATHLNC0050, ATHLNC0060, ATHLNC0061, ATHLNC0073, ATHLNC0074, ATHLNC0085, ATHLNC0086, ATHLNC0104, ATHLNC0109, ATHLNC0117, ATHLNC0123, ATHLNC0135, ATHLNC0138, ATHLNC0142, ATHLNC0146, ATHLNC0147, ATHLNC0155, ATHLNC0157, ATHLNC0169, ATHLNC0177, ATHLNC0182, ATHLNC0191, ATH…
GO:0046483	BP	e	heterocycle metabolic process	50/756	1004/29487	9.3e-06	3	50	4.68e-05	ATHLNC0003, ATHLNC0005, ATHLNC0007, ATHLNC0013, ATHLNC0018, ATHLNC0022, ATHLNC0024, ATHLNC0026, ATHLNC0027, ATHLNC0037, ATHLNC0043, ATHLNC0050, ATHLNC0060, ATHLNC0061, ATHLNC0073, ATHLNC0074, ATHLNC0085, ATHLNC0086, ATHLNC0104, ATHLNC0109, ATHLNC0117, ATHLNC0123, ATHLNC0135, ATHLNC0138, ATHLNC0142, ATHLNC0146, ATHLNC0147, ATHLNC0155, ATHLNC0157, ATHLNC0169, ATHLNC0177, ATHLNC0182, ATHLNC0191, ATH…
GO:1901360	BP	e	organic cyclic compound metabolic process	50/756	1004/29487	9.3e-06	3	50	4.68e-05	ATHLNC0003, ATHLNC0005, ATHLNC0007, ATHLNC0013, ATHLNC0018, ATHLNC0022, ATHLNC0024, ATHLNC0026, ATHLNC0027, ATHLNC0037, ATHLNC0043, ATHLNC0050, ATHLNC0060, ATHLNC0061, ATHLNC0073, ATHLNC0074, ATHLNC0085, ATHLNC0086, ATHLNC0104, ATHLNC0109, ATHLNC0117, ATHLNC0123, ATHLNC0135, ATHLNC0138, ATHLNC0142, ATHLNC0146, ATHLNC0147, ATHLNC0155, ATHLNC0157, ATHLNC0169, ATHLNC0177, ATHLNC0182, ATHLNC0191, ATH…
GO:0006725	BP	e	cellular aromatic compound metabolic process	50/756	1004/29487	9.3e-06	3	50	4.68e-05	ATHLNC0003, ATHLNC0005, ATHLNC0007, ATHLNC0013, ATHLNC0018, ATHLNC0022, ATHLNC0024, ATHLNC0026, ATHLNC0027, ATHLNC0037, ATHLNC0043, ATHLNC0050, ATHLNC0060, ATHLNC0061, ATHLNC0073, ATHLNC0074, ATHLNC0085, ATHLNC0086, ATHLNC0104, ATHLNC0109, ATHLNC0117, ATHLNC0123, ATHLNC0135, ATHLNC0138, ATHLNC0142, ATHLNC0146, ATHLNC0147, ATHLNC0155, ATHLNC0157, ATHLNC0169, ATHLNC0177, ATHLNC0182, ATHLNC0191, ATH…
GO:0006139	BP	e	nucleobase-containing compound metabolic process	50/756	1004/29487	9.3e-06	4	50	4.68e-05	ATHLNC0003, ATHLNC0005, ATHLNC0007, ATHLNC0013, ATHLNC0018, ATHLNC0022, ATHLNC0024, ATHLNC0026, ATHLNC0027, ATHLNC0037, ATHLNC0043, ATHLNC0050, ATHLNC0060, ATHLNC0061, ATHLNC0073, ATHLNC0074, ATHLNC0085, ATHLNC0086, ATHLNC0104, ATHLNC0109, ATHLNC0117, ATHLNC0123, ATHLNC0135, ATHLNC0138, ATHLNC0142, ATHLNC0146, ATHLNC0147, ATHLNC0155, ATHLNC0157, ATHLNC0169, ATHLNC0177, ATHLNC0182, ATHLNC0191, ATH…
GO:0071554	BP	e	cell wall organization or biogenesis	32/756	569/29487	3.93e-05	2	32	0.00018	ATHLNC0010, ATHLNC0025, ATHLNC0035, ATHLNC0062, ATHLNC0080, ATHLNC0136, ATHLNC0157, ATHLNC0190, ATHLNC0197, ATHLNC0199, ATHLNC0200, ATHLNC0206, ATHLNC0208, ATHLNC0215, ATHLNC0243, ATHLNC0246, ATHLNC0255, ATHLNC0271, ATHLNC0273, ATHLNC0278, ATHLNC0280, ATHLNC0286, ATHLNC0291, ATHLNC0299, ATHLNC0305, ATHLNC0312, ATHLNC0329, ATHLNC0335, ATHLNC0338, ATHLNC0356, ATHLNC0380, ATHLNC0415
GO:0016043	BP	e	cellular component organization	61/756	1412/29487	8.92e-05	2	61	0.000387	ATHLNC0007, ATHLNC0013, ATHLNC0022, ATHLNC0025, ATHLNC0027, ATHLNC0028, ATHLNC0050, ATHLNC0060, ATHLNC0061, ATHLNC0073, ATHLNC0074, ATHLNC0080, ATHLNC0081, ATHLNC0085, ATHLNC0100, ATHLNC0104, ATHLNC0109, ATHLNC0111, ATHLNC0116, ATHLNC0118, ATHLNC0125, ATHLNC0126, ATHLNC0130, ATHLNC0138, ATHLNC0147, ATHLNC0149, ATHLNC0155, ATHLNC0157, ATHLNC0169, ATHLNC0176, ATHLNC0177, ATHLNC0182, ATHLNC0190, ATH…
GO:0071840	BP	e	cellular component organization or biogenesis	61/756	1435/29487	0.000145	1	61	0.000612	ATHLNC0007, ATHLNC0013, ATHLNC0022, ATHLNC0025, ATHLNC0027, ATHLNC0028, ATHLNC0050, ATHLNC0060, ATHLNC0061, ATHLNC0073, ATHLNC0074, ATHLNC0080, ATHLNC0081, ATHLNC0085, ATHLNC0100, ATHLNC0104, ATHLNC0109, ATHLNC0111, ATHLNC0116, ATHLNC0118, ATHLNC0125, ATHLNC0126, ATHLNC0130, ATHLNC0138, ATHLNC0147, ATHLNC0149, ATHLNC0155, ATHLNC0157, ATHLNC0169, ATHLNC0176, ATHLNC0177, ATHLNC0182, ATHLNC0190, ATH…
GO:0000003	BP	e	reproduction	6/756	34/29487	0.000203	1	6	0.000833	ATHLNC0080, ATHLNC0189, ATHLNC0255, ATHLNC0271, ATHLNC0279, ATHLNC0380
GO:0007154	BP	e	cell communication	7/756	49/29487	0.000238	2	7	0.000907	ATHLNC0010, ATHLNC0255, ATHLNC0271, ATHLNC0279, ATHLNC0338, ATHLNC0356, ATHLNC0380
GO:0023052	BP	e	signaling	7/756	49/29487	0.000238	1	7	0.000907	ATHLNC0010, ATHLNC0255, ATHLNC0271, ATHLNC0279, ATHLNC0338, ATHLNC0356, ATHLNC0380
GO:0007267	BP	e	cell-cell signaling	7/756	49/29487	0.000238	3	7	0.000907	ATHLNC0010, ATHLNC0255, ATHLNC0271, ATHLNC0279, ATHLNC0338, ATHLNC0356, ATHLNC0380
GO:0016192	BP	e	vesicle-mediated transport	24/756	420/29487	0.000266	4	24	0.000987	ATHLNC0017, ATHLNC0036, ATHLNC0041, ATHLNC0042, ATHLNC0046, ATHLNC0049, ATHLNC0078, ATHLNC0082, ATHLNC0100, ATHLNC0116, ATHLNC0120, ATHLNC0128, ATHLNC0129, ATHLNC0133, ATHLNC0141, ATHLNC0142, ATHLNC0146, ATHLNC0149, ATHLNC0212, ATHLNC0213, ATHLNC0225, ATHLNC0246, ATHLNC0331, ATHLNC0380
GO:0030154	BP	e	cell differentiation	22/756	365/29487	0.000285	3	22	0.00103	ATHLNC0007, ATHLNC0025, ATHLNC0136, ATHLNC0157, ATHLNC0189, ATHLNC0190, ATHLNC0197, ATHLNC0199, ATHLNC0200, ATHLNC0205, ATHLNC0208, ATHLNC0222, ATHLNC0243, ATHLNC0250, ATHLNC0255, ATHLNC0271, ATHLNC0279, ATHLNC0312, ATHLNC0335, ATHLNC0356, ATHLNC0380, ATHLNC0415
GO:0048869	BP	e	cellular developmental process	32/756	661/29487	0.00066	2	32	0.00224	ATHLNC0007, ATHLNC0025, ATHLNC0028, ATHLNC0080, ATHLNC0126, ATHLNC0136, ATHLNC0157, ATHLNC0169, ATHLNC0189, ATHLNC0190, ATHLNC0197, ATHLNC0199, ATHLNC0200, ATHLNC0205, ATHLNC0208, ATHLNC0215, ATHLNC0222, ATHLNC0243, ATHLNC0246, ATHLNC0250, ATHLNC0255, ATHLNC0271, ATHLNC0273, ATHLNC0279, ATHLNC0291, ATHLNC0312, ATHLNC0329, ATHLNC0331, ATHLNC0335, ATHLNC0356, ATHLNC0380, ATHLNC0415
GO:0007059	BP	e	chromosome segregation	5/756	41/29487	0.00381766	2	5	0.0116775	ATHLNC0029, ATHLNC0104, ATHLNC0169, ATHLNC0191, ATHLNC0198
GO:0019748	BP	e	secondary metabolic process	18/756	355/29487	0.00601409	2	18	0.0180423	ATHLNC0020, ATHLNC0033, ATHLNC0044, ATHLNC0089, ATHLNC0114, ATHLNC0136, ATHLNC0144, ATHLNC0190, ATHLNC0197, ATHLNC0208, ATHLNC0291, ATHLNC0311, ATHLNC0312, ATHLNC0329, ATHLNC0335, ATHLNC0341, ATHLNC0356, ATHLNC0415
GO:0071826	BP	e	ribonucleoprotein complex subunit organization	9/756	144/29487	0.0121517	4	9	0.0357673	ATHLNC0013, ATHLNC0081, ATHLNC0118, ATHLNC0125, ATHLNC0155, ATHLNC0176, ATHLNC0198, ATHLNC0252, ATHLNC0266
GO:0006259	BP	e	DNA metabolic process	20/756	430/29487	0.0124381	6	20	0.0359322	ATHLNC0007, ATHLNC0027, ATHLNC0043, ATHLNC0050, ATHLNC0085, ATHLNC0104, ATHLNC0117, ATHLNC0147, ATHLNC0157, ATHLNC0169, ATHLNC0177, ATHLNC0191, ATHLNC0199, ATHLNC0200, ATHLNC0222, ATHLNC0243, ATHLNC0257, ATHLNC0259, ATHLNC0271, ATHLNC0281
