# Supplementary material for: Data integration and evolutionary analysis of long non-coding RNAs in 25 flowering plants
Source: BMC Genomics. 2021 Oct 14;22(Suppl 3):739. doi: 10.1186/s12864-021-08047-6 (PMC8515640; doi:10.1186/s12864-021-08047-6)
Supplement: Supplementary file 5 — Additional file 5. Download path of FASTA sequences for the lncRNAs from 25 plants. [file 12864_2021_8047_MOESM5_ESM.xlsx]

## Sheet: Sheet1
Table S5. Download path of FASTA sequences for the lncRNAs from 25 plants
	GREENC http://greenc.sciencedesigners.com/	CANTATADB http://cantata.amu.edu.pl	RefSeq https://ftp.ncbi.nlm.nih.gov/genomes/refseq/plant/	NONCODE http://www.noncode.org/index.php
Amborella trichopoda	http://greenc.sciencedesigners.com/api/db/greenc/species/Amborella_trichopoda/fasta	http://cantata.amu.edu.pl/DOWNLOADS/Amborella_trichopoda_lncrnas.fasta	https://ftp.ncbi.nlm.nih.gov/genomes/refseq/plant/Amborella_trichopoda/all_assembly_versions/GCF_000471905.2_AMTR1.0/GCF_000471905.2_AMTR1.0_rna.fna.gz
Arabidopsis lyrata	http://greenc.sciencedesigners.com/api/db/greenc/species/Arabidopsis_lyrata/fasta	http://cantata.amu.edu.pl/DOWNLOADS/Arabidopsis_lyrata_lncrnas.fasta	https://ftp.ncbi.nlm.nih.gov/genomes/refseq/plant/Arabidopsis_lyrata/all_assembly_versions/GCF_000004255.2_v.1.0/GCF_000004255.2_v.1.0_rna.fna.gz
Arabidopsis thaliana	http://greenc.sciencedesigners.com/api/db/greenc/species/Arabidopsis_thaliana/fasta	http://cantata.amu.edu.pl/DOWNLOADS/Arabidopsis_thaliana_lncrnas.fasta	https://ftp.ncbi.nlm.nih.gov/genomes/refseq/plant/Arabidopsis_thaliana/latest_assembly_versions/GCF_000001735.4_TAIR10.1/GCF_000001735.4_TAIR10.1_rna.fna.gz	http://www.noncode.org/datadownload/ncrna_NONCODE[v5.0].fasta.tar.gz
Brachypodium distachyon	http://greenc.sciencedesigners.com/api/db/greenc/species/Brachypodium_distachyon/fasta	http://cantata.amu.edu.pl/DOWNLOADS/Brachypodium_distachyon_lncrnas.fasta	https://ftp.ncbi.nlm.nih.gov/genomes/refseq/plant/Brachypodium_distachyon/all_assembly_versions/GCF_000005505.3_Brachypodium_distachyon_v3.0/GCF_000005505.3_Brachypodium_distachyon_v3.0_rna.fna.gz
Brassica napus		http://cantata.amu.edu.pl/DOWNLOADS/Brassica_napus_lncrnas.fasta	https://ftp.ncbi.nlm.nih.gov/genomes/refseq/plant/Brassica_napus/all_assembly_versions/GCF_000686985.2_Bra_napus_v2.0/GCF_000686985.2_Bra_napus_v2.0_rna.fna.gz
Brassica rapa		http://cantata.amu.edu.pl/DOWNLOADS/Brassica_rapa_lncrnas.fasta	https://ftp.ncbi.nlm.nih.gov/genomes/refseq/plant/Brassica_rapa/all_assembly_versions/GCF_000309985.1_Brapa_1.0/GCF_000309985.1_Brapa_1.0_rna.fna.gz
Citrus sinensis	http://greenc.sciencedesigners.com/api/db/greenc/species/Citrus_sinensis/fasta		https://ftp.ncbi.nlm.nih.gov/genomes/refseq/plant/Citrus_sinensis/all_assembly_versions/GCF_000317415.1_Csi_valencia_1.0/GCF_000317415.1_Csi_valencia_1.0_rna.fna.gz
Cucumis sativus	http://greenc.sciencedesigners.com/api/db/greenc/species/Cucumis_sativus/fasta	http://cantata.amu.edu.pl/DOWNLOADS/Cucumis_sativus_lncrnas.fasta	https://ftp.ncbi.nlm.nih.gov/genomes/refseq/plant/Cucumis_sativus/all_assembly_versions/GCF_000004075.2_ASM407v2/GCF_000004075.2_ASM407v2_rna.fna.gz
Fragaria vesca	http://greenc.sciencedesigners.com/api/db/greenc/species/Fragaria_vesca/fasta		https://ftp.ncbi.nlm.nih.gov/genomes/refseq/plant/Fragaria_vesca/all_assembly_versions/GCF_000184155.1_FraVesHawaii_1.0/GCF_000184155.1_FraVesHawaii_1.0_rna.fna.gz
Glycine max	http://greenc.sciencedesigners.com/api/db/greenc/species/Glycine_max/fasta	http://cantata.amu.edu.pl/DOWNLOADS/Glycine_max_lncrnas.fasta	https://ftp.ncbi.nlm.nih.gov/genomes/refseq/plant/Glycine_max/all_assembly_versions/GCF_000004515.5_Glycine_max_v2.1/GCF_000004515.5_Glycine_max_v2.1_rna.fna.gz
Gossypium raimondii	http://greenc.sciencedesigners.com/api/db/greenc/species/Gossypium_raimondii/fasta		https://ftp.ncbi.nlm.nih.gov/genomes/refseq/plant/Gossypium_raimondii/all_assembly_versions/GCF_000327365.1_Graimondii2_0/GCF_000327365.1_Graimondii2_0_rna.fna.gz
Malus domestica	http://greenc.sciencedesigners.com/api/db/greenc/species/Malus_domestica/fasta	http://cantata.amu.edu.pl/DOWNLOADS/Malus_domestica_lncrnas.fasta	https://ftp.ncbi.nlm.nih.gov/genomes/refseq/plant/Malus_domestica/all_assembly_versions/GCF_002114115.1_ASM211411v1/GCF_002114115.1_ASM211411v1_rna.fna.gz
Manihot esculenta	http://greenc.sciencedesigners.com/api/db/greenc/species/Manihot_esculenta/fasta	http://cantata.amu.edu.pl/DOWNLOADS/Manihot_esculenta_lncrnas.fasta	https://ftp.ncbi.nlm.nih.gov/genomes/refseq/plant/Manihot_esculenta/all_assembly_versions/GCF_001659605.1_Manihot_esculenta_v6/GCF_001659605.1_Manihot_esculenta_v6_rna.fna.gz
Medicago truncatula	http://greenc.sciencedesigners.com/api/db/greenc/species/Medicago_truncatula/fasta	http://cantata.amu.edu.pl/DOWNLOADS/Medicago_truncatula_lncrnas.fasta	https://ftp.ncbi.nlm.nih.gov/genomes/refseq/plant/Medicago_truncatula/all_assembly_versions/GCF_000219495.3_MedtrA17_4.0/GCF_000219495.3_MedtrA17_4.0_rna.fna.gz
Musa acuminata	http://greenc.sciencedesigners.com/api/db/greenc/species/Musa_acuminata/fasta	http://cantata.amu.edu.pl/DOWNLOADS/Musa_acuminata_lncrnas.fasta	https://ftp.ncbi.nlm.nih.gov/genomes/refseq/plant/Musa_acuminata/all_assembly_versions/GCF_000313855.2_ASM31385v2/GCF_000313855.2_ASM31385v2_rna.fna.gz
Oryza brachyantha		http://cantata.amu.edu.pl/DOWNLOADS/Oryza_brachyantha_lncrnas.fasta	https://ftp.ncbi.nlm.nih.gov/genomes/refseq/plant/Oryza_brachyantha/all_assembly_versions/GCF_000231095.1_Oryza_brachyantha.v1.4b/GCF_000231095.1_Oryza_brachyantha.v1.4b_rna.fna.gz
Oryza sativa	http://greenc.sciencedesigners.com/api/db/greenc/species/Oryza_sativa/fasta	http://cantata.amu.edu.pl/DOWNLOADS/Oryza_sativa_lncrnas.fasta	https://ftp.ncbi.nlm.nih.gov/genomes/refseq/plant/Oryza_sativa/all_assembly_versions/GCF_001433935.1_IRGSP-1.0/GCF_001433935.1_IRGSP-1.0_rna.fna.gz
Populus trichocarpa	http://greenc.sciencedesigners.com/api/db/greenc/species/Populus_trichocarpa/fasta	http://cantata.amu.edu.pl/DOWNLOADS/Populus_trichocarpa_lncrnas.fasta	https://ftp.ncbi.nlm.nih.gov/genomes/refseq/plant/Populus_trichocarpa/all_assembly_versions/GCF_000002775.4_Pop_tri_v3/GCF_000002775.4_Pop_tri_v3_rna.fna.gz
Prunus persica	http://greenc.sciencedesigners.com/api/db/greenc/species/Prunus_persica/fasta	http://cantata.amu.edu.pl/DOWNLOADS/Prunus_persica_lncrnas.fasta	https://ftp.ncbi.nlm.nih.gov/genomes/refseq/plant/Prunus_persica/all_assembly_versions/GCF_000346465.2_Prunus_persica_NCBIv2/GCF_000346465.2_Prunus_persica_NCBIv2_rna.fna.gz
Solanum lycopersicum	http://greenc.sciencedesigners.com/api/db/greenc/species/Solanum_lycopersicum/fasta	http://cantata.amu.edu.pl/DOWNLOADS/Solanum_lycopersicum_lncrnas.fasta	https://ftp.ncbi.nlm.nih.gov/genomes/refseq/plant/Solanum_lycopersicum/all_assembly_versions/GCF_000188115.4_SL3.0/GCF_000188115.4_SL3.0_rna.fna.gz
Solanum tuberosum	http://greenc.sciencedesigners.com/api/db/greenc/species/Solanum_tuberosum/fasta	http://cantata.amu.edu.pl/DOWNLOADS/Solanum_tuberosum_lncrnas.fasta	https://ftp.ncbi.nlm.nih.gov/genomes/refseq/plant/Solanum_tuberosum/all_assembly_versions/GCF_000226075.1_SolTub_3.0/GCF_000226075.1_SolTub_3.0_rna.fna.gz
Sorghum bicolor	http://greenc.sciencedesigners.com/api/db/greenc/species/Sorghum_bicolor/fasta	http://cantata.amu.edu.pl/DOWNLOADS/Sorghum_bicolor_lncrnas.fasta	https://ftp.ncbi.nlm.nih.gov/genomes/refseq/plant/Sorghum_bicolor/all_assembly_versions/GCF_000003195.3_Sorghum_bicolor_NCBIv3/GCF_000003195.3_Sorghum_bicolor_NCBIv3_rna.fna.gz
Theobroma cacao	http://greenc.sciencedesigners.com/api/db/greenc/species/Theobroma_cacao/fasta	http://cantata.amu.edu.pl/DOWNLOADS/Theobroma_cacao_lncrnas.fasta	https://ftp.ncbi.nlm.nih.gov/genomes/refseq/plant/Theobroma_cacao/all_assembly_versions/GCF_000208745.1_Criollo_cocoa_genome_V2/GCF_000208745.1_Criollo_cocoa_genome_V2_rna.fna.gz
Vitis vinifera	http://greenc.sciencedesigners.com/api/db/greenc/species/Vitis_vinifera/fasta	http://cantata.amu.edu.pl/DOWNLOADS/Vitis_vinifera_lncrnas.fasta	https://ftp.ncbi.nlm.nih.gov/genomes/refseq/plant/Vitis_vinifera/all_assembly_versions/GCF_000003745.2_12X/GCF_000003745.2_12X_rna.fna.gz
Zea mays	http://greenc.sciencedesigners.com/api/db/greenc/species/Zea_mays/fasta	http://cantata.amu.edu.pl/DOWNLOADS/Zea_mays_lncrnas.fasta	https://ftp.ncbi.nlm.nih.gov/genomes/refseq/plant/Zea_mays/latest_assembly_versions/GCF_902167145.1_Zm-B73-REFERENCE-NAM-5.0/GCF_902167145.1_Zm-B73-REFERENCE-NAM-5.0_rna.fna.gz
