# Supplementary material for: Data integration and evolutionary analysis of long non-coding RNAs in 25 flowering plants
Source: BMC Genomics. 2021 Oct 14;22(Suppl 3):739. doi: 10.1186/s12864-021-08047-6 (PMC8515640; doi:10.1186/s12864-021-08047-6)
Supplement: Supplementary file 6 — Additional file 6. The collected transcriptome analysis data. [file 12864_2021_8047_MOESM6_ESM.xlsx]

## Sheet: Sheet1
Table S6. The collected transcriptome analysis data
Run	SampleName	Condition	Tissue	Download_path
SRR9016746	GSM3752562	normal	seedling	https://trace.ncbi.nlm.nih.gov/Traces/sra/?cmd=dload&run_list=SRR9016746&format=fastq
SRR9016747	GSM3752563	normal	seedling	https://trace.ncbi.nlm.nih.gov/Traces/sra/?cmd=dload&run_list=SRR9016747&format=fastq
SRR7947064	GSM3408800	normal	seedling	https://trace.ncbi.nlm.nih.gov/Traces/sra/?cmd=dload&run_list=SRR7947064&format=fastq
SRR7947065	GSM3408801	normal	seedling	https://trace.ncbi.nlm.nih.gov/Traces/sra/?cmd=dload&run_list=SRR7947065&format=fastq
SRR7947129	GSM3408865	normal	seedling	https://trace.ncbi.nlm.nih.gov/Traces/sra/?cmd=dload&run_list=SRR7947129&format=fastq
SRR6833094	GSM3040086	normal	seedling	https://trace.ncbi.nlm.nih.gov/Traces/sra/?cmd=dload&run_list=SRR6833094&format=fastq
SRR6833095	GSM3040087	normal	seedling	https://trace.ncbi.nlm.nih.gov/Traces/sra/?cmd=dload&run_list=SRR6833095&format=fastq
SRR6833096	GSM3040088	normal	seedling	https://trace.ncbi.nlm.nih.gov/Traces/sra/?cmd=dload&run_list=SRR6833096&format=fastq
SRR7160931	GSM3140731	normal	seedling	https://trace.ncbi.nlm.nih.gov/Traces/sra/?cmd=dload&run_list=SRR7160931&format=fastq
SRR7160932	GSM3140732	normal	seedling	https://trace.ncbi.nlm.nih.gov/Traces/sra/?cmd=dload&run_list=SRR7160932&format=fastq
SRR7160933	GSM3140733	normal	seedling	https://trace.ncbi.nlm.nih.gov/Traces/sra/?cmd=dload&run_list=SRR7160933&format=fastq
SRR7947120	GSM3408856	normal	inflorescences	https://trace.ncbi.nlm.nih.gov/Traces/sra/?cmd=dload&run_list=SRR7947120&format=fastq
SRR7947121	GSM3408857	normal	inflorescences	https://trace.ncbi.nlm.nih.gov/Traces/sra/?cmd=dload&run_list=SRR7947121&format=fastq
SRR7947122	GSM3408858	normal	inflorescences	https://trace.ncbi.nlm.nih.gov/Traces/sra/?cmd=dload&run_list=SRR7947122&format=fastq
SRR7544612	GSM3294422	normal	inflorescences	https://trace.ncbi.nlm.nih.gov/Traces/sra/?cmd=dload&run_list=SRR7544612&format=fastq
SRR7544613	GSM3294423	normal	inflorescences	https://trace.ncbi.nlm.nih.gov/Traces/sra/?cmd=dload&run_list=SRR7544613&format=fastq
SRR7252671	GSM3172950	normal	seeds	https://trace.ncbi.nlm.nih.gov/Traces/sra/?cmd=dload&run_list=SRR7252671&format=fastq
SRR7252672	GSM3172951	normal	seeds	https://trace.ncbi.nlm.nih.gov/Traces/sra/?cmd=dload&run_list=SRR7252672&format=fastq
SRR7947123	GSM3408859	normal	leaf	https://trace.ncbi.nlm.nih.gov/Traces/sra/?cmd=dload&run_list=SRR7947123&format=fastq
SRR7947124	GSM3408860	normal	leaf	https://trace.ncbi.nlm.nih.gov/Traces/sra/?cmd=dload&run_list=SRR7947124&format=fastq
SRR7947125	GSM3408861	normal	leaf	https://trace.ncbi.nlm.nih.gov/Traces/sra/?cmd=dload&run_list=SRR7947125&format=fastq
SRR7474123	GSM3258328	normal	leaf	https://trace.ncbi.nlm.nih.gov/Traces/sra/?cmd=dload&run_list=SRR7474123&format=fastq
SRR7474124	GSM3258329	normal	leaf	https://trace.ncbi.nlm.nih.gov/Traces/sra/?cmd=dload&run_list=SRR7474124&format=fastq
SRR7474125	GSM3258330	normal	leaf	https://trace.ncbi.nlm.nih.gov/Traces/sra/?cmd=dload&run_list=SRR7474125&format=fastq
SRR2079771	GSM1723715	normal	leaf	https://trace.ncbi.nlm.nih.gov/Traces/sra/?cmd=dload&run_list=SRR2079771&format=fastq
SRR2079772	GSM1723716	normal	leaf	https://trace.ncbi.nlm.nih.gov/Traces/sra/?cmd=dload&run_list=SRR2079772&format=fastq
SRR2079773	GSM1723717	normal	leaf	https://trace.ncbi.nlm.nih.gov/Traces/sra/?cmd=dload&run_list=SRR2079773&format=fastq
SRR2079774	GSM1723718	normal	leaf	https://trace.ncbi.nlm.nih.gov/Traces/sra/?cmd=dload&run_list=SRR2079774&format=fastq
SRR2079775	GSM1723719	normal	leaf	https://trace.ncbi.nlm.nih.gov/Traces/sra/?cmd=dload&run_list=SRR2079775&format=fastq
SRR2079776	GSM1723720	normal	leaf	https://trace.ncbi.nlm.nih.gov/Traces/sra/?cmd=dload&run_list=SRR2079776&format=fastq
SRR2079777	GSM1723721	normal	leaf	https://trace.ncbi.nlm.nih.gov/Traces/sra/?cmd=dload&run_list=SRR2079777&format=fastq
SRR2079778	GSM1723722	normal	leaf	https://trace.ncbi.nlm.nih.gov/Traces/sra/?cmd=dload&run_list=SRR2079778&format=fastq
SRR2079779	GSM1723723	normal	leaf	https://trace.ncbi.nlm.nih.gov/Traces/sra/?cmd=dload&run_list=SRR2079779&format=fastq
SRR2079780	GSM1723724	normal	leaf	https://trace.ncbi.nlm.nih.gov/Traces/sra/?cmd=dload&run_list=SRR2079780&format=fastq
SRR2079781	GSM1723725	normal	leaf	https://trace.ncbi.nlm.nih.gov/Traces/sra/?cmd=dload&run_list=SRR2079781&format=fastq
SRR2079782	GSM1723726	normal	leaf	https://trace.ncbi.nlm.nih.gov/Traces/sra/?cmd=dload&run_list=SRR2079782&format=fastq
SRR2079783	GSM1723727	normal	leaf	https://trace.ncbi.nlm.nih.gov/Traces/sra/?cmd=dload&run_list=SRR2079783&format=fastq
SRR2079784	GSM1723728	normal	leaf	https://trace.ncbi.nlm.nih.gov/Traces/sra/?cmd=dload&run_list=SRR2079784&format=fastq
SRR2079785	GSM1723729	normal	leaf	https://trace.ncbi.nlm.nih.gov/Traces/sra/?cmd=dload&run_list=SRR2079785&format=fastq
SRR2079786	GSM1723730	normal	leaf	https://trace.ncbi.nlm.nih.gov/Traces/sra/?cmd=dload&run_list=SRR2079786&format=fastq
SRR2079787	GSM1723731	normal	leaf	https://trace.ncbi.nlm.nih.gov/Traces/sra/?cmd=dload&run_list=SRR2079787&format=fastq
SRR2079788	GSM1723732	normal	leaf	https://trace.ncbi.nlm.nih.gov/Traces/sra/?cmd=dload&run_list=SRR2079788&format=fastq
SRR2079789	GSM1723733	normal	leaf	https://trace.ncbi.nlm.nih.gov/Traces/sra/?cmd=dload&run_list=SRR2079789&format=fastq
SRR2079790	GSM1723734	normal	leaf	https://trace.ncbi.nlm.nih.gov/Traces/sra/?cmd=dload&run_list=SRR2079790&format=fastq
SRR2079791	GSM1723735	normal	leaf	https://trace.ncbi.nlm.nih.gov/Traces/sra/?cmd=dload&run_list=SRR2079791&format=fastq
SRR2079792	GSM1723736	normal	leaf	https://trace.ncbi.nlm.nih.gov/Traces/sra/?cmd=dload&run_list=SRR2079792&format=fastq
SRR2079793	GSM1723737	normal	leaf	https://trace.ncbi.nlm.nih.gov/Traces/sra/?cmd=dload&run_list=SRR2079793&format=fastq
SRR2079794	GSM1723738	normal	leaf	https://trace.ncbi.nlm.nih.gov/Traces/sra/?cmd=dload&run_list=SRR2079794&format=fastq
SRR2079795	GSM1723739	normal	leaf	https://trace.ncbi.nlm.nih.gov/Traces/sra/?cmd=dload&run_list=SRR2079795&format=fastq
SRR2079796	GSM1723740	normal	leaf	https://trace.ncbi.nlm.nih.gov/Traces/sra/?cmd=dload&run_list=SRR2079796&format=fastq
SRR2079797	GSM1723741	normal	leaf	https://trace.ncbi.nlm.nih.gov/Traces/sra/?cmd=dload&run_list=SRR2079797&format=fastq
SRR2079798	GSM1723742	normal	leaf	https://trace.ncbi.nlm.nih.gov/Traces/sra/?cmd=dload&run_list=SRR2079798&format=fastq
SRR6880723	GSM3061284	normal	leaf	https://trace.ncbi.nlm.nih.gov/Traces/sra/?cmd=dload&run_list=SRR6880723&format=fastq
SRR6880735	GSM3061296	normal	leaf	https://trace.ncbi.nlm.nih.gov/Traces/sra/?cmd=dload&run_list=SRR6880735&format=fastq
SRR6880747	GSM3061308	normal	leaf	https://trace.ncbi.nlm.nih.gov/Traces/sra/?cmd=dload&run_list=SRR6880747&format=fastq
SRR6880727	GSM3061288	normal	leaf	https://trace.ncbi.nlm.nih.gov/Traces/sra/?cmd=dload&run_list=SRR6880727&format=fastq
SRR6880739	GSM3061300	normal	leaf	https://trace.ncbi.nlm.nih.gov/Traces/sra/?cmd=dload&run_list=SRR6880739&format=fastq
SRR6880751	GSM3061312	normal	leaf	https://trace.ncbi.nlm.nih.gov/Traces/sra/?cmd=dload&run_list=SRR6880751&format=fastq
SRR6356029	GSM2879036	normal	cotyledons	https://trace.ncbi.nlm.nih.gov/Traces/sra/?cmd=dload&run_list=SRR6356029&format=fastq
SRR6356030	GSM2879036	normal	cotyledons	https://trace.ncbi.nlm.nih.gov/Traces/sra/?cmd=dload&run_list=SRR6356030&format=fastq
SRR6356031	GSM2879037	normal	cotyledons	https://trace.ncbi.nlm.nih.gov/Traces/sra/?cmd=dload&run_list=SRR6356031&format=fastq
SRR6356032	GSM2879037	normal	cotyledons	https://trace.ncbi.nlm.nih.gov/Traces/sra/?cmd=dload&run_list=SRR6356032&format=fastq
SRR6356033	GSM2879038	normal	cotyledons	https://trace.ncbi.nlm.nih.gov/Traces/sra/?cmd=dload&run_list=SRR6356033&format=fastq
SRR6356034	GSM2879038	normal	cotyledons	https://trace.ncbi.nlm.nih.gov/Traces/sra/?cmd=dload&run_list=SRR6356034&format=fastq
SRR6356035	GSM2879039	normal	cotyledons	https://trace.ncbi.nlm.nih.gov/Traces/sra/?cmd=dload&run_list=SRR6356035&format=fastq
SRR6356036	GSM2879039	normal	cotyledons	https://trace.ncbi.nlm.nih.gov/Traces/sra/?cmd=dload&run_list=SRR6356036&format=fastq
SRR6356037	GSM2879040	normal	cotyledons	https://trace.ncbi.nlm.nih.gov/Traces/sra/?cmd=dload&run_list=SRR6356037&format=fastq
SRR6356038	GSM2879040	normal	cotyledons	https://trace.ncbi.nlm.nih.gov/Traces/sra/?cmd=dload&run_list=SRR6356038&format=fastq
SRR6356039	GSM2879041	normal	cotyledons	https://trace.ncbi.nlm.nih.gov/Traces/sra/?cmd=dload&run_list=SRR6356039&format=fastq
SRR6356040	GSM2879041	normal	cotyledons	https://trace.ncbi.nlm.nih.gov/Traces/sra/?cmd=dload&run_list=SRR6356040&format=fastq
SRR7947126	GSM3408862	normal	siliques	https://trace.ncbi.nlm.nih.gov/Traces/sra/?cmd=dload&run_list=SRR7947126&format=fastq
SRR7947127	GSM3408863	normal	siliques	https://trace.ncbi.nlm.nih.gov/Traces/sra/?cmd=dload&run_list=SRR7947127&format=fastq
SRR7947128	GSM3408864	normal	siliques	https://trace.ncbi.nlm.nih.gov/Traces/sra/?cmd=dload&run_list=SRR7947128&format=fastq
SRR6410866	GSM2897874	normal	floral bud	https://trace.ncbi.nlm.nih.gov/Traces/sra/?cmd=dload&run_list=SRR6410866&format=fastq
SRR6410867	GSM2897875	normal	floral bud	https://trace.ncbi.nlm.nih.gov/Traces/sra/?cmd=dload&run_list=SRR6410867&format=fastq
SRR6410868	GSM2897876	normal	floral bud	https://trace.ncbi.nlm.nih.gov/Traces/sra/?cmd=dload&run_list=SRR6410868&format=fastq
SRR1061357	GSM1298725	normal	floral bud	https://trace.ncbi.nlm.nih.gov/Traces/sra/?cmd=dload&run_list=SRR1061357&format=fastq
SRR1061358	GSM1298726	normal	floral bud	https://trace.ncbi.nlm.nih.gov/Traces/sra/?cmd=dload&run_list=SRR1061358&format=fastq
SRR1061359	GSM1298727	normal	floral bud	https://trace.ncbi.nlm.nih.gov/Traces/sra/?cmd=dload&run_list=SRR1061359&format=fastq
SRR1061360	GSM1298728	normal	floral bud	https://trace.ncbi.nlm.nih.gov/Traces/sra/?cmd=dload&run_list=SRR1061360&format=fastq
SRR7664895	GSM3325830	normal	endosperm	https://trace.ncbi.nlm.nih.gov/Traces/sra/?cmd=dload&run_list=SRR7664895&format=fastq
SRR7664896	GSM3325831	normal	endosperm	https://trace.ncbi.nlm.nih.gov/Traces/sra/?cmd=dload&run_list=SRR7664896&format=fastq
SRR7664897	GSM3325832	normal	endosperm	https://trace.ncbi.nlm.nih.gov/Traces/sra/?cmd=dload&run_list=SRR7664897&format=fastq
SRR8257100	GSM3490689	normal	roots	https://trace.ncbi.nlm.nih.gov/Traces/sra/?cmd=dload&run_list=SRR8257100&format=fastq
SRR8257101	GSM3490689	normal	roots	https://trace.ncbi.nlm.nih.gov/Traces/sra/?cmd=dload&run_list=SRR8257101&format=fastq
SRR8257102	GSM3490690	normal	roots	https://trace.ncbi.nlm.nih.gov/Traces/sra/?cmd=dload&run_list=SRR8257102&format=fastq
SRR8257103	GSM3490691	normal	roots	https://trace.ncbi.nlm.nih.gov/Traces/sra/?cmd=dload&run_list=SRR8257103&format=fastq
SRR7779225	GSM3373998	normal	roots	https://trace.ncbi.nlm.nih.gov/Traces/sra/?cmd=dload&run_list=SRR7779225&format=fastq
SRR7779226	GSM3373999	normal	roots	https://trace.ncbi.nlm.nih.gov/Traces/sra/?cmd=dload&run_list=SRR7779226&format=fastq
SRR7779227	GSM3374000	normal	roots	https://trace.ncbi.nlm.nih.gov/Traces/sra/?cmd=dload&run_list=SRR7779227&format=fastq
